# Supplementary material for: Untargeted metabolomic analysis of the carotenoid-based orange coloration in Haliotis gigantea using GC-TOF-MS
Source: Sci Rep. 2019 Oct 10;9:14545. doi: 10.1038/s41598-019-51117-9 (PMC6787195; doi:10.1038/s41598-019-51117-9)
Supplement: Supplementary file 2 — Table S1 [file 41598_2019_51117_MOESM2_ESM.xls]

## Sheet: H-F-S vs H-M
Table S1. Statistical analysis of metabolomic profiling among all samples.
Peak	Similarity	R.T.	Mass	MEAN H-F-S	MEAN H-M	VIP	P-VALUE	Q-VALUE	FOLD CHANGE	LOG_FOLDCHANGE
palmitic acid	964	19.5814,0	117	0.515361	0.261117	1.69717	5.96053e-05	7.23714e-05	1.97368	0.98089
threonine 1	955	12.1259,0	73	1.15906	1.42606	0.790373	0.0733903	0.0227135	0.812769	-0.299083
Isoleucine	952	10.8965,0	158	0.358772	0.88823	1.71569	1.01002e-05	1.77337e-05	0.403918	-1.30787
succinic acid	949	11.1817,0	147	0.561553	0.432404	0.606432	0.168614	0.0457704	1.29868	0.377044
Pyruvic acid	944	7.36191,0	174	0.0160279	0.0205221	0.677049	0.146396	0.0407397	0.781003	-0.356599
alanine 1	942	8.16335,0	116	2.40226	2.24015	0.338545	0.466881	0.109664	1.07237	0.100801
glycolic acid	940	7.75199,0	147	0.0869346	0.0959003	0.375303	0.557551	0.128219	0.90651	-0.141605
proline	938	10.974,0	142	0.422218	1.12228	1.56204	0.000854857	0.000572591	0.376214	-1.41038
L-Malic acid	938	13.4505,0	147	0.418124	0.349859	0.610039	0.159157	0.0436595	1.19512	0.257159
aspartic acid 1	938	13.8663,0	232	0.669078	0.306454	1.39391	0.000574366	0.000417425	2.18329	1.1265
tyrosine 1	935	18.5126,0	218	0.418024	0.827014	1.66704	1.17134e-06	3.49941e-06	0.505462	-0.984326
myo-inositol	935	19.9478,0	217	0.170377	0.152378	0.405232	0.441423	0.104736	1.11812	0.161071
O-Phosphorylethanolamine	933	16.8767,0	299	0.13012	0.0712764	1.67451	1.79912e-06	4.61799e-06	1.82557	0.868348
valine	929	9.78835,0	144	0.951655	1.14666	0.737815	0.182092	0.0487033	0.829935	-0.26893
phenylalanine 1	929	15.1716,0	218	0.25836	0.642127	1.56658	0.000101006	0.000107983	0.402351	-1.31347
beta-Alanine 2	923	12.6991,0	248	0.0475935	0.0177009	0.118482	0.00841231	0.00361992	2.68876	1.42694
serine 1	922	11.7871,0	204	0.497766	0.91173	1.36878	0.00225659	0.00123764	0.545958	-0.873138
glycine 2	920	11.1004,0	174	1.17769	1.11793	0.189511	0.79881	0.174044	1.05346	0.0751308
lactic acid	916	7.52871,0	117	1.74362	1.08641	1.15449	0.00838484	0.00361088	1.60493	0.682511
pantothenic acid	915	19.0206,0	103	0.0531774	0.109197	0.200011	0.0164939	0.0062793	0.486984	-1.03805
phosphate	911	10.6215,0	151	0.0106531	0.0143944	0.0218969	0.464862	0.109276	0.740089	-0.434229
Ethanolamine	908	10.511,0	174	0.15022	0.0214096	1.84195	1.32132e-05	2.18547e-05	7.01648	2.81075
D-Talose 2	904	18.2545,0	319	0.236403	0.174361	0.762157	0.359334	0.088141	1.35583	0.439175
stearic acid	903	21.3724,0	117	0.240886	0.102183	1.80337	1.61995e-06	4.33222e-06	2.35739	1.23719
maltose	902	25.2388,0	361	0.256316	0.128021	0.597429	0.139411	0.0391053	2.00215	1.00155
beta-Glycerophosphoric acid	901	16.2234,0	243	0.231399	0.041704	1.83673	2.53385e-06	6.01611e-06	5.54859	2.47212
hydroxylamine	898	8.35113,0	133	0.0218767	0.0477208	1.68906	5.94316e-07	2.09049e-06	0.458432	-1.12522
N-Methyl-DL-alanine	898	9.15264,0	130	0.0394524	0.0425849	0.35814	0.679035	0.151912	0.92644	-0.11023
oxoproline	897	13.9286,0	156	4.30855	3.86481	0.744796	0.128915	0.0366147	1.11482	0.156805
glucose-6-phosphate 2	895	22.1128,0	387	0.171115	0.115223	0.716139	0.413154	0.0991448	1.48508	0.570544
sucrose	894	24.4805,0	361	0.0340192	0.0785354	1.21053	0.00409749	0.00200591	0.43317	-1.207
glutamic acid	882	15.0676,0	246	0.557235	0.392936	0.539218	0.012778	0.00511933	1.41813	0.503991
sarcosine	881	8.65374,0	116	0.0147711	0.0301156	1.19038	0.00602478	0.00277856	0.490479	-1.02774
cholesterol	881	28.3754,0	57	0.371635	0.139873	0.457674	0.0164859	0.00627693	2.65695	1.40977
uracil	879	11.4879,0	241	0.00973093	0.00520904	0.712767	0.00429444	0.0020892	1.86808	0.901559
ribose-5-phosphate 1	872	20.0715,0	315	0.0374085	0.0244203	0.523238	0.0182947	0.00685706	1.53186	0.615284
Ciliatine	870	16.4284,0	398	0.281952	0.148758	1.62719	1.41086e-06	3.9669e-06	1.89538	0.922488
histidine 2	870	18.3212,0	154	0.35233	1.24895	1.40883	0.000817749	0.000553473	0.282101	-1.82571
alpha-Aminoadipic acid	865	16.1423,0	260	0.0259153	0.0227074	0.334501	0.430295	0.10255	1.14127	0.190646
heptadecanoic acid	857	20.488,0	117	0.0382169	0.0131216	1.83373	5.16e-06	1.01194e-05	2.91252	1.54227
fumaric acid	850	11.6725,0	245	0.0217002	0.0373742	1.31026	0.00144438	0.000869588	0.580619	-0.784335
ornithine	849	15.0308,0	142	2.32808	1.96884	0.41746	0.313866	0.0784576	1.18246	0.241796
Glucose-1-phosphate	849	16.6979,0	217	0.151351	0.269607	0.0212506	0.147471	0.0409889	0.561378	-0.832955
citrulline 1	845	17.3659,0	256	0.437429	0.803293	1.77745	1.88744e-08	3.14922e-07	0.544545	-0.876877
ornithine 1	842	17.2848,0	174	0.795515	0.303833	1.09631	0.000157612	0.000155629	2.61827	1.38861
D-Talose 1	842	18.0602,0	319	0.61917	0.369184	0.645866	0.0754626	0.0232759	1.67713	0.745994
Myristic Acid	837	17.6193,0	117	0.0489693	0.0262524	1.66541	3.69098e-06	8.01908e-06	1.86533	0.899431
Methyl Phosphate	834	9.20848,0	241	0.0544739	0.0969822	0.238611	0.0197571	0.00732986	0.561689	-0.832155
arachidonic acid	820	22.4392,0	79	0.036604	0.0109441	1.79803	1.23602e-08	2.68368e-07	3.34464	1.74185
lysine	819	18.3514,0	174	0.249252	0.508998	1.59538	1.07485e-05	1.86332e-05	0.489692	-1.03005
adenosine	814	24.498,0	236	0.0363044	0.0150484	1.68755	1.84081e-05	2.83534e-05	2.41251	1.27054
alpha-ketoglutaric acid	808	14.5251,0	198	0.0118786	0.0190311	0.688562	0.0497037	0.0161852	0.624169	-0.679992
3-hydroxybutyric acid	807	8.97888,0	147	0.0136642	0.00704637	0.967178	0.0162739	0.00621384	1.93918	0.955445
D-(glycerol 1-phosphate)	806	16.6321,0	299	0.241626	0.200843	0.587619	0.229097	0.0594729	1.20306	0.266707
glycine 1	802	8.4314,0	102	0.108728	0.0583791	0.68133	0.0283544	0.0100117	1.86244	0.897196
fructose-6-phosphate	799	21.8394,0	315	0.0814827	0.213319	0.712343	0.0627057	0.0197519	0.381976	-1.38845
oleic acid	789	21.2046,0	117	0.056232	0.0247376	1.72873	3.15682e-07	1.34526e-06	2.27314	1.18469
5-Aminovaleric acid 1	766	15.1826,0	174	0.0431036	0.161165	0.038613	0.0112395	0.00460301	0.267451	-1.90266
Aminomalonic acid	756	13.2298,0	218	0.00814356	0.0159655	0.410517	0.206793	0.0542695	0.510072	-0.971227
cycloleucine 1	753	11.8754,0	156	0.0143398	0.026568	1.35796	0.00332496	0.0016956	0.539741	-0.889661
unknown	752	16.583,0	174	0.0625186	0.0765036	0.552459	0.421424	0.100793	0.817198	-0.291242
ribulose-5-phosphate 1	746	20.173,0	357	0.0375363	0.0158817	1.46069	0.000348028	0.000285209	2.36349	1.24092
Galactinol 3	741	26.6567,0	204	0.00549458	0.0107109	0.625015	0.112531	0.0327563	0.51299	-0.962997
alpha-ketoisocaproic acid 1	738	9.74284,0	89	0.010431	0.00426485	1.54348	0.000170542	0.000165974	2.44582	1.29032
cis-gondoic acid	731	22.7909,0	117	0.0387502	0.0132288	1.76924	1.30718e-05	2.1678e-05	2.92922	1.55052
phenylpyruvate	726	14.6944,0	91	0.0122447	0.000996789	1.39865	9.90035e-05	0.000106438	12.2842	3.61873
Glucoheptonic acid 2	715	19.4922,0	217	0.626297	1.10051	1.2222	0.00336648	0.00171251	0.569096	-0.813257
Maleimide	713	8.0423,0	154	0.00916541	0.0152931	1.11324	0.286288	0.072402	0.599316	-0.738612
guanosine-5'-monophosphate	712	27.5138,0	169	0.0314989	0.0579753	1.10923	0.00382153	0.00189248	0.543315	-0.880138
6-phosphogluconic acid	692	22.7559,0	318	0.0280871	0.0151929	1.49162	0.000230154	0.000210685	1.8487	0.886515
unknown	681	22.493,0	79	0.0266841	0.00441055	1.86904	2.08121e-05	3.11862e-05	6.05006	2.59695
unknown	665	22.8117,0	299	0.010141	0.00274715	0.953121	0.00227636	0.00124622	3.69145	1.88419
methionine sulfoxide 2	663	16.9111,0	128	0.011135	0.0412026	0.796666	0.000371688	0.000299152	0.270251	-1.88763
pentadecanoic acid	661	18.6165,0	117	0.0584039	0.0156851	1.12161	1.59094e-06	4.28369e-06	3.72352	1.89667
unknown	659	20.2541,0	147	0.391138	0.390514	0.0815903	0.994167	0.207765	1.0016	0.00230289
prunin degr. Prod. 2	654	32.4657,0	204	0.013317	0.00976833	0.33888	0.671409	0.150462	1.36329	0.447088
3-Aminoisobutyric acid 2	652	9.70371,0	102	0.0123419	0.00874071	1.07662	0.00839608	0.00361458	1.41201	0.497747
unknown	650	20.116,0	315	0.00509503	0.00514031	0.440267	0.975281	0.204626	0.991192	-0.0127633
unknown	649	19.8482,0	73	0.358094	0.614691	1.11315	0.0166289	0.00631929	0.582558	-0.779525
unknown	648	16.4852,0	70	0.0333439	0.0163302	0.649172	0.00232858	0.00126875	2.04185	1.02988
2-Monopalmitin	648	23.886,0	218	0.00656885	0.000697408	1.1867	5.33849e-06	1.03471e-05	9.41895	3.23557
Fructose 2,6-biphosphate degr prod 2	647	21.042,0	227	0.123104	0.0304936	1.8764	8.82229e-07	2.85089e-06	4.03703	2.01329
Threonic acid	636	14.2974,0	73	0.0714768	0.0290192	0.847857	0.000507186	0.000376316	2.46309	1.30047
Pyrrole-2-Carboxylic Acid	635	11.5851,0	240	0.0189585	0.0380858	0.587018	0.0858914	0.0260555	0.497785	-1.00641
lactose 1	632	24.9281,0	204	0.00362337	0.00465811	0.172938	0.487531	0.113951	0.777864	-0.362411
L-Allothreonine 1	626	12.1176,0	240	0.00575962	0.00260612	0.661998	0.00683095	0.00307584	2.21004	1.14407
pyrogallol	626	14.1136,0	239	0.00597071	0.0103155	0.657389	0.000271412	0.000238676	0.578807	-0.788846
unknown	617	11.0928,0	103	0.00257335	0.00491055	0.176198	0.476827	0.111729	0.524045	-0.932238
unknown	615	11.7772,0	240	0.00168969	0.00114967	0.514421	0.0686817	0.0214212	1.46971	0.555533
unknown	613	28.6311,0	69	0.00552642	0.00107373	0.832147	0.0459533	0.0151711	5.14694	2.36372
Levoglucosan	608	16.0016,0	217	0.00228423	0.00648142	0.249899	0.0361478	0.0123821	0.352428	-1.5046
Diglycerol 1	607	16.6101,0	205	0.101182	0.0779833	0.535746	0.583647	0.133419	1.29748	0.375713
sulfuric acid	603	9.09238,0	147	0.302003	0.114525	1.74414	4.50745e-08	3.8943e-07	2.63699	1.39889
5'-methylthioadenosine 1	598	25.6477,0	236	0.00554913	0.00295098	0.456681	0.0133194	0.00529583	1.88044	0.911068
unknown	591	17.4434,0	73	0.0396687	0.00450095	1.6028	9.23466e-08	5.48146e-07	8.8134	3.1397
unknown	587	9.11738,0	130	0.0268058	0.0124274	0.409321	0.0320034	0.0111394	2.15699	1.10902
Pelargonic acid	585	11.8301,0	117	0.00411317	0.000525507	1.58976	2.39636e-07	1.08375e-06	7.82705	2.96847
Zymosterol 1	574	28.6792,0	345	0.00654936	0.00156322	0.279587	0.00176587	0.00102059	4.18967	2.06684
2,4-diaminobutyric acid 5	573	15.2942,0	73	0.133481	0.361643	1.59312	4.6389e-07	1.77693e-06	0.369096	-1.43793
unknown	573	26.5013,0	204	0.00148672	0.00546684	1.04809	0.00304683	0.00158012	0.271953	-1.87857
unknown	572	19.9967,0	122	0.0306079	0.0154727	0.376591	0.00967535	0.00407009	1.97818	0.984175
unknown	571	17.4789,0	217	4.92336e-08	0.00284421	1.55107	0.000349096	0.000285813	1.73101e-05	-15.818
androsterone 1	571	24.0765,0	79	0.0165584	0.00627189	0.0611217	0.000963886	0.000627263	2.64009	1.40059
D-erythronolactone 1	566	12.7744,0	58	0.135801	0.109678	0.457734	0.253855	0.0651255	1.23818	0.308223
Galactonic acid	563	19.1059,0	217	1.5305	1.46752	0.271792	0.815164	0.176977	1.04291	0.0606148
1,5-Anhydroglucitol	562	17.6377,0	217	0.00675697	0.00453386	0.650478	0.155445	0.0428188	1.49034	0.575638
malonic acid 1	556	9.51344,0	147	0.208861	0.118826	1.55021	0.000159648	0.000157278	1.7577	0.813689
unknown	552	21.6114,0	204	0.0129574	0.0246065	0.237859	0.453394	0.107065	0.526585	-0.925261
Methyl Palmitoleate	543	18.1927,0	97	0.03514	0.0163594	1.70675	2.09512e-07	9.91724e-07	2.148	1.103
beta-Mannosylglycerate 1	543	21.1208,0	305	0.543623	0.505169	0.400751	0.671066	0.150397	1.07612	0.105841
D-Glyceric acid	540	11.3607,0	189	0.00134251	0.000920675	0.0745338	0.253709	0.0650926	1.45818	0.54417
Analyte 654	540	19.3772,0	117	0.00673734	0.00568082	0.478076	0.291165	0.0734832	1.18598	0.24608
galactose 1	539	17.8733,0	204	0.0229829	0.0133709	0.987519	0.0342928	0.0118308	1.71887	0.781463
Methylmalonic acid	532	9.67013,0	231	0.00174254	2.96261e-08	1.11919	0.0229935	0.00836138	58817.7	15.844
glutamine 2	528	16.0636,0	84	0.154004	0.378761	1.43733	0.000315699	0.00026637	0.4066	-1.29832
Analyte 533	524	16.8115,0	247	0.0904864	0.245399	1.45242	0.00044487	0.000341639	0.368732	-1.43936
ascorbate	524	18.622,0	332	0.0114792	0.0191982	1.07259	0.00980039	0.00411375	0.597928	-0.741955
Analyte 816	521	23.7972,0	73	0.103144	0.0561517	1.11423	0.0018144	0.00104235	1.83688	0.877255
3-Hydroxypropionic acid 1	514	8.69644,0	147	0.243339	0.152654	0.674263	0.00845999	0.00363557	1.59406	0.672704
unknown	514	10.5807,0	158	0.283939	0.216486	0.475944	0.190706	0.0506416	1.31158	0.391309
unknown	514	10.8919,0	211	0.0010219	0.00205814	0.760787	0.100278	0.0297428	0.496519	-1.01008
4-aminobutyric acid 1	514	13.9945,0	174	0.126391	0.0410443	0.785137	2.04273e-06	5.10531e-06	3.07939	1.62265
2-Amino-1-phenylethanol	512	16.371,0	174	4.92336e-08	0.0166799	1.35271	0.00152962	0.000910838	2.95167e-06	-18.37
24,25-dihydrolanosterol	508	29.4029,0	96	0.00488393	0.00024581	0.892223	0.00715255	0.00319054	19.8687	4.31242
oxamic acid	507	10.3351,0	147	0.0223386	0.0125238	0.583091	0.00024709	0.000222448	1.78369	0.834864
Maleamate 2	503	14.0978,0	241	0.0419696	0.0694711	1.48369	8.88568e-05	9.83378e-05	0.60413	-0.727068
N(epsilon)-Trimethyllysine	500	14.6033,0	102	0.00932044	0.0234724	1.53499	2.16872e-05	3.21794e-05	0.39708	-1.3325
allose 1	500	15.4783,0	73	0.040148	0.0152989	0.680085	0.000112498	0.000117408	2.62423	1.39189
thymine	499	12.263,0	73	0.0618303	0.0533058	0.437402	0.670156	0.150224	1.15992	0.214022
Analyte 828	498	24.369,0	289	0.0155974	0.00935331	0.476995	0.181099	0.0484903	1.66758	0.73776
beta-Glutamic acid 1	497	14.8427,0	188	0.0824593	0.124566	0.268701	0.0756481	0.0233261	0.661973	-0.595156
Analyte 824	497	24.1175,0	289	0.0439767	0.0227273	0.461708	0.0853514	0.0259138	1.93497	0.952314
3-Methylglutaric Acid	495	12.6285,0	172	0.0915783	0.020191	1.03688	2.10207e-07	9.93943e-07	4.53561	2.1813
unknown	492	20.0443,0	73	0.0943854	0.120296	0.567877	0.360113	0.0883037	0.784611	-0.349951
3,6-Anhydro-D-galactose 1	491	15.8992,0	159	0.0321592	0.00260705	1.23645	9.70045e-07	3.05881e-06	12.3355	3.62474
5-Dihydrocortisol 1	490	27.9795,0	73	0.00797743	0.00214339	0.180516	0.0387416	0.0131401	3.72188	1.89603
ribose	487	15.7036,0	217	0.00360254	0.00115805	0.265725	0.00652026	0.00296295	3.11087	1.63732
Analyte 651	484	19.3321,0	318	0.0118943	0.0276285	0.0399314	0.025334	0.00909226	0.430509	-1.21588
unknown	479	20.028,0	357	0.00736113	0.00386932	0.743337	0.00326192	0.00166977	1.90244	0.927848
unknown	477	8.15567,0	167	0.000680417	0.00107289	0.328529	0.182872	0.0488704	0.634188	-0.657016
Analyte 254	477	11.0317,0	129	0.00757872	0.0191562	0.337994	0.0160513	0.00614724	0.395628	-1.33778
adenine	477	17.8052,0	264	0.0496428	0.0441915	0.644028	0.577759	0.132251	1.12336	0.167816
Salicylaldehyde	473	11.9115,0	119	0.00211627	0.000980296	0.478899	0.0226226	0.00824522	2.15881	1.11023
Stigmasterol	472	29.1965,0	129	0.00355095	0.00164536	0.211548	0.0283741	0.0100176	2.15816	1.1098
unknown	467	16.0693,0	82	0.00534803	0.00479411	0.0411628	0.852918	0.183668	1.11554	0.157745
unknown	464	9.44564,0	58	0.00408536	0.000275717	1.44458	0.00196855	0.00110974	14.8172	3.8892
unknown	464	20.1798,0	57	0.0473898	0.0180228	1.78979	6.56343e-08	4.71404e-07	2.62944	1.39475
Analyte 838	461	24.6044,0	103	0.00657932	0.00373469	0.124817	0.0557258	0.0177597	1.76168	0.81695
Analyte 132	457	8.73582,0	69	0.0185394	0.00309469	1.8071	0.000366919	0.000296374	5.99073	2.58273
unknown	454	9.63132,0	73	0.0275354	0.0284152	0.249216	0.759503	0.166909	0.969037	-0.0453763
Glutaric Acid	452	12.4012,0	174	0.00422197	0.00629337	0.748978	0.312193	0.0780942	0.67086	-0.575916
MALONAMIDE 1	452	13.6856,0	116	0.00584715	0.040035	0.224836	0.00644164	0.00293406	0.146051	-2.77546
unknown	451	26.9357,0	119	0.00870895	0.00704673	0.383881	0.215867	0.0563967	1.23588	0.305544
unknown	450	7.53594,0	234	0.00505028	0.0252795	0.972147	6.01318e-05	7.28395e-05	0.199777	-2.32354
panthenol 2	450	18.5487,0	70	0.065475	0.115636	1.50719	5.71925e-05	7.01976e-05	0.566215	-0.820577
fucose 1	449	16.2361,0	69	0.0031566	0.0152475	0.459679	0.0504418	0.0163815	0.207024	-2.27213
Analyte 645	449	19.241,0	231	0.00211313	0.00548643	0.146403	0.0275331	0.00976467	0.385156	-1.37649
Analyte 825	448	24.1494,0	371	0.012645	0.00353081	0.289895	0.000243957	0.000220301	3.58134	1.8405
fructose 1	447	17.7727,0	103	0.00365931	0.00503236	0.940621	0.246953	0.0635631	0.727155	-0.459666
hydroxyurea	446	10.0871,0	101	0.393597	0.150969	1.54652	8.02006e-05	9.1041e-05	2.60714	1.38247
1-Hexadecanol	442	18.7419,0	75	0.00537637	0.000923076	0.960516	0.00240267	0.00130034	5.8244	2.54211
20alpha-Hydroxycholesterol 2	436	29.3995,0	383	0.00609658	0.00430277	0.393092	0.568924	0.130493	1.4169	0.502736
alpha-Tocopherol	430	28.1988,0	73	0.00217663	0.00129219	0.653721	0.379057	0.0922297	1.68445	0.75228
unknown	424	10.2949,0	146	0.0174007	0.0434319	0.32833	0.0363791	0.0124503	0.400644	-1.31961
Analyte 806	424	23.3447,0	205	0.01613	0.00242932	1.03267	1.18369e-05	2.00933e-05	6.6397	2.73112
DL-Anabasine 1	421	12.3018,0	239	0.00380377	0.00239163	0.570435	0.00597066	0.00275809	1.59045	0.669436
Analyte 779	420	22.5108,0	73	0.0432	0.00866233	0.621544	0.000893873	0.000592268	4.98711	2.3182
phytosphingosine 1	420	24.1786,0	67	0.0192471	0.00501934	1.18166	3.83377e-05	5.14297e-05	3.83458	1.93907
conduritol b epoxide 2	419	18.6466,0	361	0.0028994	0.00451275	0.185421	0.286333	0.072412	0.642491	-0.638252
unknown	417	7.58961,0	147	0.00516872	0.00322734	0.800493	0.0379339	0.0129057	1.60154	0.679461
Citraconic acid 4	415	11.5329,0	117	0.00116444	0.00524921	1.0553	0.000135865	0.000137534	0.221831	-2.17247
cytidine-monophosphate 1	415	19.2719,0	243	0.00142546	0.00168209	0.0104232	0.551692	0.127042	0.84743	-0.238833
unknown	414	16.5245,0	128	0.0119288	0.0406363	0.789778	0.00383754	0.00189864	0.293549	-1.76833
Analyte 771	411	22.2042,0	73	0.0419499	0.01682	1.39837	0.000337021	0.000278918	2.49405	1.31849
unknown	403	9.07113,0	281	0.0354031	0.0245125	1.52635	6.94868e-05	8.14728e-05	1.44429	0.530356
11-beta-prostaglandin-F-2-alpha 1	402	25.1564,0	186	0.0118282	0.00312493	1.10707	0.00384127	0.00190007	3.78512	1.92034
Analyte 884	402	27.7094,0	73	0.00218088	0.00447579	0.588805	0.329436	0.0818148	0.48726	-1.03724
5-aminovaleric acid lactam	401	8.77413,0	58	0.00203788	0.00323086	0.699383	0.386076	0.093669	0.630754	-0.664851
Analyte 859	401	25.863,0	169	0.000607205	0.00092683	0.160183	0.455428	0.107459	0.655141	-0.610122
unknown	400	19.6658,0	73	0.0217598	0.00874856	0.493192	0.10207	0.0301907	2.48725	1.31455
Analyte 787	399	22.8273,0	144	0.11613	0.0774251	0.562489	0.0981351	0.029204	1.4999	0.584866
2-ketobutyric acid 2	396	7.66979,0	89	0.00742489	0.00489025	0.672399	0.05473	0.0175037	1.5183	0.602461
3-(1-Pyrazolyl)-L-alanine	396	14.2304,0	142	1.15011	1.30102	0.0823867	0.654247	0.147183	0.88401	-0.177866
unknown	395	16.5577,0	315	0.00628023	0.00331739	0.628018	0.0329295	0.0114205	1.89312	0.920769
unknown	394	14.8378,0	211	0.15703	0.0832882	0.261718	0.00799952	0.0034826	1.88539	0.914859
unknown	392	8.79706,0	89	0.00529115	0.00283252	0.166242	0.0112651	0.0046115	1.868	0.901492
Analyte 212	392	10.2844,0	231	0.00238653	0.000633599	1.11252	0.00700487	0.00313813	3.76662	1.91327
2,3-Dimethylsuccinic acid	389	11.6643,0	117	0.00224857	0.00337516	0.545147	0.0279992	0.00990513	0.666213	-0.585945
Dehydroascorbic Acid 1	389	17.5561,0	173	2.60753e-05	0.000113385	0.317154	0.467438	0.10977	0.229971	-2.12048
3-Methylthiopropylamine	388	14.5449,0	174	0.0111144	0.00616035	0.962096	0.107169	0.0314514	1.80419	0.851348
2-ketoadipate 3	387	10.222,0	96	0.0185969	0.0105188	1.49495	4.01546e-05	5.33888e-05	1.76796	0.822089
Phosphoglycolic acid	387	14.7528,0	340	0.144501	0.0795956	0.554707	0.00193474	0.00109517	1.81544	0.86032
shikimic acid	387	17.1184,0	96	0.00367752	0.00882953	0.0165238	0.0900242	0.0271318	0.416502	-1.2636
Octadecanol	386	20.5954,0	75	0.00638049	0.000261031	1.76559	1.43102e-07	7.55039e-07	24.4435	4.61138
phthalic acid	384	15.9714,0	68	0.00200515	0.00502053	0.555525	0.126912	0.0361531	0.399391	-1.32413
unknown	383	15.3741,0	174	0.00435127	0.00325415	0.16831	0.566196	0.129948	1.33714	0.419154
unknown	383	17.6579,0	174	0.0266709	0.0444054	1.36055	0.00070571	0.000493243	0.600624	-0.735466
2-hydroxy-3-isopropylbutanedioic acid	382	14.5158,0	129	0.0278988	0.00860083	1.39073	0.0120691	0.00488411	3.24374	1.69766
unknown	381	9.467,0	170	0.00858762	0.0136469	1.17323	0.00346506	0.00175233	0.629272	-0.668245
unknown	379	9.32578,0	89	0.00456045	0.00223752	0.841916	0.0258236	0.00924335	2.03818	1.02728
unknown	378	16.3631,0	142	0.0568013	0.177742	1.61201	0.000438566	0.000338132	0.319571	-1.64579
unknown	376	13.1652,0	254	0.709481	1.24502	1.37469	0.000339015	0.000280067	0.569856	-0.811332
unknown	376	27.3342,0	73	0.0111434	0.00608307	0.113499	0.0206628	0.0076227	1.83188	0.873324
unknown	373	16.0162,0	272	0.00495671	0.0450228	1.10559	4.26051e-13	4.04629e-11	0.110093	-3.1832
1-Methyladenosine 2	369	22.5477,0	226	0.00259184	9.60395e-06	1.81332	6.6354e-05	7.85948e-05	269.873	8.07613
Analyte 712	368	20.8304,0	73	0.00868863	0.0153274	0.627105	0.104552	0.0308068	0.56687	-0.818911
Analyte 340	367	13.1182,0	243	1.05209	1.036	0.0699301	0.883791	0.189059	1.01553	0.0222395
Dihydroxyacetone	366	10.18,0	73	0.0161301	0.0054443	1.64748	9.15399e-05	0.000100526	2.96274	1.56693
Atropine	366	21.7913,0	55	0.0245751	0.00827825	1.66469	5.70358e-05	7.00548e-05	2.96864	1.5698
Analyte 362	362	13.4424,0	58	0.0046508	0.00991181	0.620067	0.264134	0.0674335	0.469218	-1.09167
Analyte 817	362	23.8105,0	387	0.00731276	0.00370199	0.0949669	0.016954	0.00641494	1.97536	0.982116
O-acetylserine 1	356	12.2204,0	84	0.00477174	0.0091454	0.690291	0.0235122	0.00852289	0.521764	-0.938532
L-Threose 2	356	13.0351,0	350	0.0291803	0.00655562	1.29691	6.78392e-06	1.27466e-05	4.45119	2.15419
Analyte 810	353	23.4864,0	55	0.0220544	0.0173099	0.387305	0.200297	0.0528149	1.27409	0.349472
Analyte 83	352	7.61983,0	221	0.00427257	0.00818582	1.34575	0.00350724	0.00176922	0.521948	-0.938023
Adipamide 5	351	17.0993,0	128	0.00203214	0.00560013	0.574908	0.101444	0.0300345	0.362874	-1.46246
succinate semialdehyde 2	350	9.39754,0	132	0.00329071	0.00148008	0.19486	0.00115269	0.000721729	2.22334	1.15273
Analyte 418	349	14.413,0	89	0.0415557	0.0195009	1.57469	0.000205316	0.000192701	2.13096	1.09151
unknown	347	19.2116,0	215	0.000457257	0.00887676	1.80058	3.10866e-08	3.61691e-07	0.0515117	-4.27896
trans-3,5-Dimethoxy-4-hydroxycinnamaldehyde 1	344	20.0996,0	174	0.0115834	0.0373047	0.772256	4.51115e-08	3.89484e-07	0.310509	-1.68729
3-Hydroxyflavone	344	22.0806,0	163	0.00281191	0.0161238	0.712861	0.000474978	0.000358012	0.174395	-2.51957
unknown	341	12.7336,0	155	0.00170815	0.000495861	0.654926	0.0151147	0.00586249	3.44481	1.78442
Analyte 277	340	11.3918,0	215	0.00917153	0.00322601	1.76346	6.25129e-10	2.96848e-08	2.84299	1.50741
Tartronic acid	340	11.9834,0	194	0.00334787	0.00125811	0.99541	0.00149329	0.000893371	2.66102	1.41198
glucose 2	340	18.1107,0	208	0.000446187	0.0460038	1.8072	0.000606194	0.000436347	0.00969893	-6.68796
Analyte 565	339	17.6132,0	59	0.0250999	0.0286571	0.163921	0.511541	0.118896	0.87587	-0.191211
Analyte 292	337	11.7025,0	221	0.00350341	0.00220743	0.792824	0.0403744	0.0136096	1.5871	0.666393
N-Acetyl-L-leucine 1	336	13.9184,0	246	0.00395629	0.0113503	0.582312	0.0109919	0.00452055	0.348564	-1.5205
glucuronic acid 2	334	18.487,0	216	0.00479181	0.00733996	1.23997	0.00113944	0.000715287	0.652838	-0.615203
unknown	334	21.7636,0	160	0.0342276	0.00156717	1.38748	4.06375e-06	8.59379e-06	21.8404	4.44893
Analyte 814	332	23.7036,0	73	0.00269604	0.00165855	0.112102	0.465849	0.109466	1.62553	0.700914
Behenic acid	331	24.5905,0	129	0.0160199	0.00744676	0.678624	0.000101667	0.000108489	2.15126	1.10518
Analyte 860	331	25.892,0	144	4.92336e-08	0.00106532	1.09748	0.0477984	0.0156735	4.62147e-05	-14.4013
Analyte 98	330	7.97105,0	73	0.0092069	0.00766898	1.29762	0.00183855	0.00105307	1.20054	0.263682
Analyte 192	330	9.88203,0	147	0.00511531	0.00123099	0.99975	0.000881836	0.000586243	4.15544	2.055
Analyte 739	330	21.356,0	131	0.297449	0.212948	1.14672	0.00678978	0.003061	1.39682	0.482141
Analyte 89	328	7.75017,0	173	4.92336e-08	0.000510987	1.05031	0.0220691	0.00807092	9.63502e-05	-13.3414
Analyte 156	327	9.20496,0	207	0.0204078	0.0123939	0.232559	0.0124087	0.00499738	1.6466	0.719489
Analyte 619	327	18.7076,0	73	0.0153267	0.0248637	0.827614	0.235307	0.0609032	0.61643	-0.697992
N-Acetyltryptophan 4	324	23.0361,0	131	0.149825	0.113495	0.765026	0.0711734	0.0221076	1.3201	0.400647
alpha-Santonin 1	322	21.5858,0	107	0.0211279	0.00363585	0.611812	0.000994798	0.000642706	5.811	2.53879
arbutin	320	23.8712,0	69	0.00684631	0.00134727	0.876217	0.000174352	0.000168965	5.0816	2.34528
Analyte 308	319	12.1547,0	89	0.000805298	2.96261e-08	1.0229	0.0474251	0.0155724	27182.1	14.7304
canavanine degr prod	318	9.83042,0	156	0.00414073	2.96261e-08	1.76471	1.40654e-05	2.2901e-05	139767	17.0927
3-Cyanoalanine	317	11.8679,0	255	0.00421649	0.00091463	1.02419	5.7677e-08	4.43139e-07	4.61005	2.20478
unknown	317	18.6405,0	158	0.00791988	0.0204529	0.946508	3.29807e-05	4.54435e-05	0.387225	-1.36876
Analyte 744	316	21.4542,0	107	0.00481207	0.000805914	0.755836	0.000787134	0.000537397	5.97094	2.57796
Analyte 139	315	8.85396,0	89	0.00341818	0.00357814	0.189783	0.862251	0.185305	0.955295	-0.0659816
o-Hydroxyhippuric acid 2	315	19.9584,0	122	0.0614344	0.0292591	1.34638	0.00247609	0.00133123	2.09967	1.07016
unknown	315	21.6509,0	253	0.00102099	0.00226154	0.854174	0.0249531	0.00897415	0.451455	-1.14735
unknown	314	11.4467,0	166	0.0113295	0.00932315	0.484086	0.262504	0.0670692	1.2152	0.281199
Analyte 876	314	26.8091,0	73	0.00344293	0.00158142	0.302024	0.0735747	0.0227637	2.17711	1.12241
unknown	313	10.4636,0	190	0.00251368	0.00145298	0.169388	0.0119814	0.00485467	1.73002	0.79079
8-Aminocaprylic acid	310	18.4441,0	86	0.0140479	0.00295416	1.12242	4.95246e-07	1.8573e-06	4.75529	2.24953
N-alpha-Acetyl-L-ornithine 1	310	18.8264,0	231	0.00416082	0.00521096	0.489567	0.10888	0.0318702	0.798476	-0.32468
N-Acetyl-L-glutamic acid 1	308	16.5719,0	287	0.00927371	0.0140262	1.08709	0.00770082	0.00338121	0.66117	-0.596907
Analyte 776	305	22.4269,0	56	0.00885822	0.000940419	1.04909	6.18423e-05	7.43453e-05	9.41944	3.23564
unknown	304	24.8589,0	240	0.00380164	0.00163868	0.665123	0.00371272	0.00185032	2.31994	1.21409
unknown	302	15.4082,0	211	0.0223363	0.0123019	0.614971	0.000464946	0.000352624	1.81567	0.860501
uridine 2	301	23.1163,0	87	0.00706368	0.00431884	0.216201	0.0156467	0.00602512	1.63555	0.709777
Analyte 829	301	24.4032,0	131	0.00572362	0.00583364	0.188136	0.968872	0.203555	0.981142	-0.0274667
2-deoxy-D-glucose 1	298	16.8085,0	156	0.00244096	0.021382	0.797662	0.00527722	0.00248974	0.11416	-3.13087
2-Methylglutaric Acid	297	12.5532,0	172	0.0270059	0.0137192	0.572796	0.019524	0.00725515	1.96847	0.977077
Analyte 705	297	20.6614,0	156	0.000745648	0.00104745	0.396869	0.590141	0.134704	0.711873	-0.490308
unknown	297	20.9413,0	126	0.0032046	0.00514867	0.386165	0.159967	0.043842	0.622414	-0.684053
DL-dihydrosphingosine 1	297	23.3359,0	201	0.00181865	0.000422348	1.13861	0.000109306	0.000114821	4.30605	2.10637
Analyte 316	295	12.3735,0	100	0.0102268	0.00456824	1.10637	0.00729634	0.00324113	2.23868	1.16265
Analyte 544	295	17.0286,0	128	0.00766709	0.00584336	0.423645	0.0918465	0.0276019	1.3121	0.391881
Analyte 691	294	20.3639,0	86	0.134156	0.0196853	1.87942	5.41179e-05	6.73581e-05	6.81505	2.76872
Analyte 738	294	21.3171,0	188	0.00848115	0.00172949	1.77703	9.31525e-07	2.96886e-06	4.90383	2.29391
unknown	293	9.02703,0	77	0.00259015	0.00140536	1.40721	0.000246986	0.000222377	1.84305	0.882097
unknown	292	21.9174,0	55	0.0340991	0.00417238	1.0885	4.39216e-06	9.07534e-06	8.17257	3.03079
Analyte 803	290	23.3075,0	226	0.0347457	0.0145426	1.6939	8.20382e-08	5.19422e-07	2.38923	1.25655
unknown	289	12.8377,0	82	0.00644012	0.00362813	0.297609	0.462995	0.108918	1.77505	0.827864
Analyte 750	289	21.6258,0	160	0.00485063	2.96261e-08	1.93268	3.73666e-06	8.09118e-06	163729	17.3209
unknown	288	9.10969,0	68	0.00900678	0.0130267	0.816232	0.32053	0.0798999	0.691409	-0.532389
N-Ethylglycine 1	288	12.4442,0	102	0.0108495	2.96261e-08	1.62086	0.00104305	0.000667384	366214	18.4823
Analyte 424	288	14.5704,0	217	0.0109233	0.00459341	1.01893	0.00159372	0.000941269	2.37803	1.24977
Analyte 433	283	14.7285,0	154	4.92336e-08	0.0446584	1.92664	0.000455193	0.000347322	1.10245e-06	-19.7909
Analyte 75	282	7.42383,0	207	0.0191058	0.0194141	0.400356	0.922829	0.195775	0.984123	-0.0230894
Analyte 697	282	20.5037,0	218	0.000507915	0.00143685	0.12931	0.163664	0.044671	0.353493	-1.50025
Biuret 3	280	12.5154,0	229	0.00193534	0.0032001	0.016835	0.287933	0.0727672	0.604774	-0.725532
Analyte 791	280	22.9376,0	154	0.0312915	0.0161811	0.118306	0.0102347	0.00426394	1.93383	0.951459
Methoxamedrine 1	278	16.93,0	165	0.00291034	0.0145059	0.962896	0.000254161	0.000227245	0.200631	-2.31738
Analyte 115	277	8.45218,0	245	0.0124824	0.023962	1.61797	4.71208e-06	9.52365e-06	0.520925	-0.940854
unknown	277	10.1102,0	142	0.00529896	0.00526847	0.0130195	0.978454	0.205155	1.00579	0.00832331
maleic acid	277	11.0044,0	341	0.00438735	0.00552318	0.434235	0.555038	0.127715	0.794352	-0.33215
Analyte 303	277	12.0187,0	160	4.92336e-08	0.00157839	0.716613	0.130164	0.0369014	3.11923e-05	-14.9685
Analyte 801	277	23.2094,0	79	0.00324069	0.000284477	1.5038	1.14234e-05	1.95458e-05	11.3917	3.50992
prostaglandin A2 1	277	24.5746,0	157	0.023393	0.0144574	0.308812	0.0140584	0.0055325	1.61806	0.694265
glutathione 1	275	20.6913,0	107	0.00257938	0.000238865	1.12271	0.00372793	0.00185624	10.7985	3.43276
Analyte 793	275	22.9795,0	157	0.174561	0.0808171	1.77561	8.06743e-06	1.47576e-05	2.15995	1.111
D-galacturonic acid 2	274	18.7356,0	292	4.92336e-08	0.0022178	1.52437	0.000660206	0.000467642	2.21993e-05	-15.4591
3,5-Dihydroxyphenylglycine 1	274	18.7749,0	283	0.00280392	0.00179649	0.0846241	0.0470615	0.0154736	1.56077	0.642262
Analyte 713	274	20.8906,0	142	0.00184394	0.00514043	0.975287	4.30244e-05	5.64133e-05	0.358713	-1.4791
Analyte 808	274	23.4296,0	173	0.00696025	0.00294308	0.730435	5.18462e-07	1.91468e-06	2.36496	1.24181
1-Methylhydantoin 1	273	11.4707,0	127	0.00460146	0.00372033	0.268354	0.389988	0.0944675	1.23684	0.306664
indole-3-acetamide 4	273	21.5324,0	79	0.00284385	2.96261e-08	1.93228	5.72233e-07	2.04106e-06	95991.4	16.5506
Isoxanthopterin	272	20.4293,0	265	0.00048395	0.00136996	1.18946	0.0107123	0.00442657	0.353258	-1.5012
unknown	271	10.01,0	116	0.00652477	0.00366196	1.48802	4.61786e-05	5.96425e-05	1.78177	0.83331
salicin	271	23.3755,0	268	0.00500627	0.00212941	0.0299595	0.0127462	0.00510888	2.35102	1.23328
unknown	270	8.92762,0	100	0.0580264	0.0326561	0.236503	0.00822995	0.00355965	1.77689	0.829354
Analyte 160	270	9.26056,0	221	0.00442229	0.00313762	0.262748	0.0414641	0.0139197	1.40944	0.495125
unknown	270	16.5406,0	83	0.000855259	0.00701675	1.14189	0.00223256	0.00122716	0.121888	-3.03637
Melatonin 3	270	23.2267,0	160	0.00224625	2.96261e-08	1.48292	0.00383329	0.001897	75820.2	16.2103
unknown	269	15.8527,0	258	0.101168	0.0174268	0.312525	0.00275338	0.00145396	5.80534	2.53738
5,6-dihydrouracil 1	268	13.4953,0	243	0.000636914	0.00163693	0.53277	0.126171	0.0359816	0.38909	-1.36182
Analyte 262	266	11.1904,0	186	0.00468625	0.00108008	0.796419	0.00205952	0.00115034	4.33881	2.1173
oxamide	266	11.2283,0	281	0.00298868	0.00107052	1.14691	0.000446989	0.000342812	2.79181	1.4812
Analyte 737	266	21.2734,0	200	0.0006229	0.00309522	0.0748744	0.092193	0.027691	0.201246	-2.31297
cytidine-5'-monophosphate	266	22.9615,0	168	0.568326	0.279297	1.56607	2.34976e-06	5.68558e-06	2.03485	1.02492
Analyte 324	265	12.5453,0	58	0.0023154	0.000516624	1.02917	0.01641	0.00625439	4.4818	2.16408
2-Furoic Acid	264	8.59004,0	95	0.00483847	0.00539509	0.423214	0.611453	0.138893	0.896828	-0.157097
unknown	264	11.7359,0	58	0.0126101	0.0397247	1.57114	0.000903345	0.000596982	0.317437	-1.65546
N-ethylmaleamic acid 3	264	13.2893,0	155	0.00465012	0.0179835	0.988885	0.000326017	0.000272503	0.258576	-1.95134
Analyte 346	263	13.2087,0	188	0.000441826	0.0129055	1.40557	0.000101409	0.000108292	0.0342354	-4.86837
epsilon-Caprolactam	261	10.7451,0	55	0.00182751	0.00141184	0.284077	0.416903	0.0998935	1.29442	0.372304
unknown	261	14.4838,0	169	0.0177444	0.0236721	0.386622	0.510098	0.1186	0.749591	-0.415825
palmitoleic acid	261	19.3501,0	86	0.0105491	0.00170399	0.343685	0.00249826	0.00134048	6.19085	2.63014
unknown	260	7.3129,0	142	0.00856874	0.00838115	0.24987	0.949259	0.200259	1.02238	0.0319357
cis-Phytol	260	20.2969,0	86	0.103215	0.0146256	1.87034	0.000119116	0.000122964	7.05714	2.81908
Analyte 67	259	7.24475,0	318	0.00418997	0.00297556	0.676037	0.0553915	0.0176739	1.40813	0.493776
Analyte 176	258	9.50036,0	221	0.00313668	0.00181453	0.182593	0.00982466	0.00412221	1.72865	0.789645
4-Acetamidobutyric acid 1	257	13.4633,0	128	0.0606344	0.266759	0.873551	0.000788005	0.000537858	0.227301	-2.13733
Analyte 709	257	20.7651,0	75	0.0462861	0.0016327	1.79471	2.30764e-05	3.37171e-05	28.3494	4.82525
N-cyclohexylformamide 2	255	9.7602,0	170	0.00585274	0.00587031	0.0643554	0.974538	0.204502	0.997007	-0.00432465
catechol	255	11.2173,0	69	0.0186203	0.0168332	0.655872	0.711969	0.158115	1.10616	0.145565
salicyl alcohol	255	12.8651,0	243	0.00553434	0.00235515	1.11074	0.00396096	0.00194912	2.34989	1.23259
canavanine 1	254	18.9033,0	352	0.0114971	0.0179516	1.3431	0.000285548	0.000247767	0.64045	-0.642842
Analyte 747	254	21.5769,0	315	0.00202847	0.00446561	0.436411	0.117032	0.0338352	0.454243	-1.13846
xanthosine	254	24.8372,0	254	0.00374852	0.000824265	1.10503	9.27446e-05	0.000101497	4.54772	2.18514
pimelic acid	253	14.8847,0	156	0.0500736	0.0779566	0.33711	0.151124	0.0418313	0.642326	-0.638622
Analyte 82	252	7.6101,0	119	0.00177069	0.000458013	0.550594	0.0313689	0.0109455	3.86603	1.95085
Phytanic acid	252	20.9189,0	160	0.00479189	2.96261e-08	1.93278	1.70675e-06	4.47359e-06	161746	17.3034
unknown	251	16.0965,0	200	0.00370353	0.0245316	1.08031	3.91056e-08	3.79555e-07	0.15097	-2.72767
Analyte 665	250	19.7878,0	218	0.00516169	0.00809868	0.586149	0.00304158	0.00157791	0.637349	-0.649844
d-Glucoheptose 2	250	20.4418,0	398	4.92336e-08	0.0045936	1.55435	0.000814109	0.000551577	1.07179e-05	-16.5096
Analyte 664	249	19.7629,0	107	0.003527	0.00066963	0.988856	0.00091066	0.000600605	5.26708	2.397
Analyte 148	248	9.05337,0	128	0.0114909	0.0250101	0.180948	0.00982407	0.004122	0.45945	-1.12202
Allo-inositol	246	18.0044,0	179	0.00624437	0.0042199	0.158486	0.430281	0.102547	1.47974	0.565348
cis-1,2-Dihydronaphthalene-1,2-diol	245	15.7761,0	64	0.00894859	0.0191248	0.00777476	0.129321	0.036708	0.467904	-1.09572
noradrenaline	245	20.5189,0	100	4.92336e-08	0.0105974	1.72728	0.00368703	0.00184028	4.64582e-06	-17.7156
unknown	244	21.216,0	179	4.92336e-08	0.00977998	1.5724	0.000348773	0.00028563	5.03413e-06	-17.5998
Citraconic acid degr1	243	10.056,0	97	0.00744646	0.00179566	1.66953	0.000209609	0.000195874	4.14693	2.05204
Analyte 321	242	12.4789,0	270	0.00410966	0.000764369	1.12203	3.31882e-08	3.67026e-07	5.37653	2.42668
Analyte 65	241	7.17641,0	72	0.00385762	0.0033088	0.558525	0.668299	0.14987	1.16587	0.221401
Analyte 164	241	9.31832,0	237	0.0129958	0.00938464	0.797412	0.196953	0.0520606	1.38479	0.469668
unknown	241	20.5901,0	397	4.92336e-08	0.00158718	1.56538	0.000397482	0.00031458	3.10196e-05	-14.9765
Analyte 112	239	8.35809,0	73	0.17175	0.187686	0.506276	0.207216	0.0543637	0.915091	-0.128013
unknown	239	8.76613,0	267	0.00202307	0.00123542	0.185296	0.00966355	0.00406596	1.63756	0.711548
Analyte 310	239	12.2079,0	89	0.00232283	0.00501433	0.743957	0.00190009	0.00108012	0.463238	-1.11018
Analyte 380	236	13.7642,0	210	0.00635081	0.0128821	0.53726	0.00653675	0.002969	0.492994	-1.02036
unknown	235	19.4051,0	87	0.00327123	0.000342003	1.21672	0.000744916	0.000514762	9.56492	3.25775
Halostachine 2	234	13.8318,0	170	0.0619169	0.0375341	0.310631	0.0503022	0.0163444	1.64962	0.722131
Analyte 191	233	9.8717,0	73	0.0285405	0.0199641	0.886249	0.0623679	0.0196566	1.42959	0.515606
Analyte 572	233	17.728,0	96	0.00250373	0.00320178	0.272044	0.328973	0.0817158	0.781982	-0.354793
Analyte 244	232	10.8282,0	231	0.000981649	0.0018849	0.561228	0.0167359	0.00635087	0.520795	-0.941212
Analyte 685	232	20.2214,0	106	0.00999906	0.000595759	1.60297	2.4598e-05	3.53957e-05	16.7837	4.06899
methionine 2	230	14.1352,0	246	0.00465742	0.000360366	1.74911	1.54301e-06	4.20202e-06	12.9241	3.692
Analyte 267	229	11.2499,0	130	0.00895148	0.00555138	0.535494	0.00174069	0.0010092	1.61248	0.689281
unknown	228	8.87679,0	212	0.00802086	0.00465896	0.908165	0.0509784	0.0165235	1.7216	0.783749
unknown	228	10.7387,0	82	4.92336e-08	0.00291783	1.93042	5.29305e-06	1.02896e-05	1.68734e-05	-15.8549
Analyte 657	228	19.464,0	214	4.92336e-08	0.0114974	1.71003	4.07144e-05	5.39854e-05	4.28214e-06	-17.8332
Analyte 834	228	24.5636,0	196	0.0560961	0.027637	0.581121	4.67224e-06	9.46889e-06	2.02975	1.0213
Analyte 359	227	13.3659,0	174	0.00529858	0.00935797	1.23556	0.00484167	0.00231525	0.566211	-0.820589
thymidine 5'-monophosphate degr prod	227	16.9418,0	243	0.00182032	0.00470243	0.823108	0.00483356	0.00231196	0.387101	-1.36922
Analyte 304	225	12.0248,0	73	0.00805902	0.00559501	0.753473	0.127144	0.0362067	1.44039	0.526464
Analyte 436	225	14.7795,0	246	0.000168565	0.000947428	0.100794	0.167945	0.0456224	0.177918	-2.49071
Analyte 159	223	9.24906,0	267	0.00181616	0.000819663	0.901023	0.00034074	0.000281057	2.21574	1.14779
Analyte 168	223	9.36181,0	211	0.00694237	0.00449589	0.796793	0.0797507	0.02443	1.54416	0.626821
D-Altrose 1	223	18.1162,0	284	0.002736	0.00193043	0.792247	0.507811	0.118131	1.41731	0.50315
Analyte 127	222	8.63392,0	156	0.0273946	0.0184682	0.557298	0.0188181	0.00702738	1.48334	0.568845
Analyte 335	222	12.8489,0	160	0.00348495	0.00145857	0.639871	0.0460296	0.015192	2.38929	1.25658
Analyte 129	221	8.67857,0	152	0.0169725	0.0126005	0.499872	0.0346527	0.0119384	1.34697	0.42972
Analyte 627	221	18.846,0	156	0.0218611	0.0150992	0.919109	0.375657	0.0915297	1.44784	0.533898
Lumazine	220	17.7952,0	149	0.359706	0.0853021	1.47126	1.61183e-08	2.98142e-07	4.21686	2.07617
Analyte 724	220	21.0831,0	326	4.92336e-08	0.00439249	1.26025	0.00642287	0.00292714	1.12086e-05	-16.445
Analyte 447	217	14.9386,0	154	0.00711705	0.0234226	1.45447	0.00140561	0.000850524	0.303854	-1.71855
Analyte 94	216	7.85867,0	75	0.0345169	0.0396863	0.560917	0.629782	0.142463	0.869746	-0.201335
Analyte 100	216	8.03775,0	151	4.92336e-08	0.00101103	1.22704	0.00604138	0.00278483	4.86965e-05	-14.3258
Analyte 162	214	9.28815,0	74	0.0108632	0.0196208	0.524687	0.0612531	0.0193412	0.553659	-0.85293
unknown	214	10.9626,0	180	0.0643488	0.045097	0.854678	0.182399	0.0487691	1.4269	0.512882
Analyte 790	214	22.9282,0	157	0.0190089	0.00955526	0.0595186	0.0717076	0.022254	1.98937	0.992311
Analyte 260	212	11.1419,0	140	0.00773525	0.0203722	1.69787	3.94866e-08	3.80258e-07	0.379696	-1.39708
Analyte 634	212	18.9699,0	369	0.00211759	0.0150675	1.12016	0.000387022	0.000308386	0.14054	-2.83095
Analyte 794	211	23.0028,0	210	0.0974299	0.0545085	0.293233	0.00499759	0.00237826	1.78742	0.837882
Analyte 480	209	15.8371,0	243	0.00166599	0.0166977	1.51605	7.29943e-08	4.94454e-07	0.0997739	-3.32519
Analyte 180	208	9.57189,0	226	0.00352984	0.000230607	1.41959	2.14774e-05	3.19431e-05	15.3067	3.93609
Bis(2-hydroxypropyl)amine 1	208	11.0527,0	77	0.00285922	2.96261e-08	1.4206	0.00199446	0.00112081	96510.2	16.5584
urocanic acid 1	207	19.1887,0	283	0.00808064	0.00327376	1.04205	0.00116341	0.000726918	2.4683	1.30352
Analyte 282	206	11.5014,0	58	0.165484	0.388503	0.384119	0.0908463	0.0273442	0.425953	-1.23123
Analyte 623	205	18.7845,0	146	0.00156779	0.000832686	0.241368	0.117128	0.0338581	1.8828	0.912883
L-glutamic acid	202	14.0652,0	185	0.00633045	0.00672114	0.218892	0.60252	0.137142	0.941872	-0.0863969
unknown	195	9.11119,0	84	0.367968	0.175293	0.61581	0.000965561	0.00062809	2.09916	1.06981
Analyte 88	194	7.68934,0	225	0.00359401	0.00209433	0.338487	0.0218892	0.00801403	1.71607	0.779105
Analyte 428	194	14.6296,0	142	4.92336e-08	0.00394216	1.56798	0.00110256	0.000697174	1.2489e-05	-16.289
Analyte 305	190	12.0692,0	213	0.000770205	0.000885226	0.16103	0.81276	0.176547	0.870066	-0.200803
Analyte 124	189	8.57729,0	141	0.00749282	0.0059416	0.673501	0.182759	0.0488462	1.26108	0.334657
Analyte 416	187	14.37,0	240	0.00218771	0.001883	0.0341971	0.581286	0.132951	1.16182	0.216384
Analyte 795	187	23.0207,0	115	0.126215	0.0659978	1.68064	0.000169282	0.000164978	1.91241	0.935395
Analyte 478	186	15.7886,0	82	0.00024957	0.00299672	1.15134	0.0197631	0.00733179	0.0832809	-3.58587
Analyte 735	183	21.252,0	204	0.29916	0.285469	0.328622	0.949297	0.200266	1.04796	0.0675847
Analyte 161	178	9.2713,0	98	0.0477145	0.0106806	1.61771	0.000531987	0.000391657	4.46738	2.15943
Analyte 181	173	9.61782,0	58	0.0961273	0.207987	1.52474	1.71432e-05	2.67985e-05	0.462179	-1.11348
Analyte 207	167	10.1561,0	58	0.000674495	2.96261e-08	1.0631	0.0396518	0.0134025	22767	14.4747
Analyte 221	159	10.4466,0	98	0.0154429	0.0146213	0.442062	0.766527	0.168193	1.0562	0.078879
Analyte 225	143	10.5248,0	231	0.0102284	0.00326166	1.12367	4.82348e-05	6.1696e-05	3.13594	1.6489
Analyte 641	143	19.1714,0	231	4.92336e-08	0.00310204	0.53584	0.184469	0.0492119	1.58714e-05	-15.9432
Analyte 1	0	6.12634,0	100	0.162515	0.112794	0.298048	0.0312802	0.0109184	1.44081	0.526876
Analyte 4	0	6.16009,0	114	0.00430494	0.0133891	0.805824	0.161709	0.0442336	0.321525	-1.637
Analyte 5	0	6.16011,0	176	0.594213	0.355233	0.269502	0.00824065	0.0035632	1.67274	0.742215
Analyte 9	0	6.18133,0	163	0.415329	0.249174	0.503809	0.0535997	0.0172109	1.66682	0.737102
Analyte 11	0	6.20565,0	157	0.0428525	0.0863167	0.891047	0.139088	0.0390293	0.496456	-1.01026
Analyte 15	0	6.28628,0	147	0.0200245	0.0485981	1.10835	0.00125413	0.000774146	0.412044	-1.27913
Analyte 17	0	6.28893,0	85	0.00242676	0.002405	0.873112	0.978395	0.205145	1.00905	0.0129953
Analyte 20	0	6.3425,0	58	0.0109895	0.00442533	0.995868	0.149925	0.0415555	2.48333	1.31228
Analyte 21	0	6.34642,0	146	0.0119868	0.0130853	0.418695	0.332962	0.0825692	0.916051	-0.1265
Analyte 28	0	6.42533,0	281	0.0360179	0.0179842	0.707127	0.0993246	0.0295035	2.00275	1.00198
Analyte 30	0	6.46048,0	221	0.0624773	0.040369	0.682261	0.0519131	0.0167697	1.54765	0.630083
Analyte 32	0	6.4766,0	152	0.00401232	0.00292476	1.19849	0.01068	0.00441565	1.37185	0.456122
Analyte 33	0	6.48918,0	147	0.0588136	0.0552023	0.424989	0.740069	0.163336	1.06542	0.0914193
Analyte 35	0	6.57569,0	160	0.954594	1.02175	0.32985	0.465817	0.10946	0.934272	-0.098086
Analyte 39	0	6.67356,0	121	0.211343	0.213528	0.0548267	0.897944	0.191507	0.989766	-0.0148405
Analyte 41	0	6.68424,0	117	0.00265397	0.000578235	1.12679	0.00191482	0.00108653	4.58978	2.19842
Analyte 42	0	6.75821,0	191	0.00412488	0.00207604	0.731933	0.00133732	0.000816468	1.9869	0.990516
Analyte 43	0	6.76375,0	281	0.00789156	0.00858961	0.428417	0.342832	0.0846688	0.918733	-0.122282
Analyte 46	0	6.81043,0	153	0.0486987	0.0770249	0.471022	0.169493	0.0459642	0.632246	-0.661442
Analyte 48	0	6.83801,0	248	0.00542971	0.00469455	0.669844	0.11254	0.0327585	1.1566	0.209889
Analyte 49	0	6.88734,0	121	0.001353	0.00159622	0.626382	0.392281	0.0949344	0.847623	-0.238505
Analyte 50	0	6.90542,0	73	0.0276787	0.0207896	0.846283	0.0509449	0.0165147	1.33137	0.412916
Analyte 51	0	6.95438,0	147	0.00321284	0.00259737	0.459899	0.192759	0.0511093	1.23696	0.306797
Analyte 53	0	7.02289,0	89	0.00473256	0.00949623	0.158773	0.00530714	0.00250155	0.498361	-1.00474
Analyte 54	0	7.02792,0	248	0.024534	0.0202841	0.846136	0.0453835	0.0150146	1.20952	0.274432
Analyte 56	0	7.0577,0	147	0.17003	0.196748	0.569826	0.219436	0.0572303	0.864201	-0.210562
Analyte 57	0	7.06928,0	72	0.50671	0.573022	0.435868	0.468168	0.109923	0.884276	-0.177431
Analyte 58	0	7.08474,0	172	4.92336e-08	0.00381387	1.56581	0.000645083	0.000458981	1.29091e-05	-16.2413
Analyte 62	0	7.14401,0	85	0.00639333	0.00181285	0.867707	0.000505635	0.000375447	3.52666	1.8183
Analyte 64	0	7.16427,0	207	0.0576145	0.0611811	0.198749	0.576822	0.132065	0.941705	-0.0866522
Analyte 76	0	7.47591,0	174	0.00156334	0.00152421	0.0374893	0.892628	0.190589	1.02567	0.0365684
Analyte 85	0	7.64,0	165	0.547989	1.10197	1.29387	0.00149742	0.000895362	0.497282	-1.00786
Analyte 92	0	7.82121,0	147	0.00197091	0.00129291	0.0996942	0.241022	0.0622122	1.52439	0.608235
Analyte 93	0	7.84095,0	68	0.0270847	0.039302	0.497476	0.12395	0.0354655	0.689142	-0.537127
Analyte 96	0	7.9197,0	147	0.0101422	0.00775109	0.695595	0.148703	0.0412738	1.30848	0.387896
Analyte 107	0	8.25512,0	147	0.00180949	0.000909603	0.65433	0.0927516	0.0278345	1.98932	0.992278
Analyte 126	0	8.60965,0	267	0.00886309	0.00919465	0.0353845	0.919197	0.195155	0.96394	-0.052984
Analyte 626	0	18.8386,0	73	0.145424	0.149203	0.0392268	0.897167	0.191373	0.974668	-0.0370174
Analyte 743	0	21.4055,0	315	0.0167785	0.0196098	0.329452	0.705307	0.156868	0.855615	-0.224967
Analyte 782	0	22.6704,0	103	0.0102306	0.00421656	1.70841	1.16386e-07	6.50197e-07	2.4263	1.27876
Analyte 901	0	30.256,0	73	0.00783091	2.96261e-08	1.29558	0.0149815	0.00582141	264325	18.012
Analyte 902	0	32.0393,0	283	0.0249809	0.00501562	1.091	1.46918e-05	2.36493e-05	4.98061	2.31632
Analyte 905	0	32.9901,0	204	0.00217405	0.00195955	0.309831	0.905707	0.192843	1.10946	0.14986
Analyte 906	0	33.5383,0	297	0.0361943	0.0142796	0.0765194	0.00516226	0.00244414	2.53468	1.3418

## Sheet: R-F-S vs R-M
Peak	Similarity	R.T.	Mass	MEAN R-F-S	MEAN R-M	VIP	P-VALUE	Q-VALUE	FOLD CHANGE	LOG_FOLDCHANGE
palmitic acid	964	19.5814,0	117	0.496536	0.27824	0.298284	0.0125901	0.00584674	1.78456	0.835567
threonine 1	955	12.1259,0	73	1.05605	1.28216	0.320156	0.268697	0.0689101	0.823652	-0.279893
Isoleucine	952	10.8965,0	158	0.242751	0.851824	1.86963	7.44583e-05	0.000132952	0.284978	-1.81108
succinic acid	949	11.1817,0	147	0.523077	0.454603	0.711885	0.603044	0.138611	1.15062	0.202414
Pyruvic acid	944	7.36191,0	174	0.0156072	0.0157366	0.945069	0.979977	0.20729	0.991777	-0.0119116
alanine 1	942	8.16335,0	116	2.28616	1.98563	0.523766	0.157323	0.0439501	1.15135	0.203329
glycolic acid	940	7.75199,0	147	0.0720744	0.0868703	0.785895	0.132993	0.0381721	0.829679	-0.269375
proline	938	10.974,0	142	0.296233	0.966943	1.74196	0.00172167	0.00124548	0.306361	-1.7067
L-Malic acid	938	13.4505,0	147	0.622853	0.34726	0.979172	0.0229431	0.00912597	1.79362	0.842875
aspartic acid 1	938	13.8663,0	232	0.859196	0.334933	1.44254	2.41082e-05	5.92432e-05	2.56528	1.35912
tyrosine 1	935	18.5126,0	218	0.349862	1.10056	1.90431	3.38713e-07	2.16085e-06	0.317894	-1.65338
myo-inositol	935	19.9478,0	217	0.206707	0.180279	0.485675	0.379403	0.0924496	1.14659	0.197355
O-Phosphorylethanolamine	933	16.8767,0	299	0.114711	0.0824419	0.320055	0.0478269	0.01629	1.39141	0.476549
valine	929	9.78835,0	144	0.626006	1.09498	1.47253	0.00258778	0.00169868	0.571706	-0.806656
phenylalanine 1	929	15.1716,0	218	0.236662	0.806635	1.91592	1.89887e-05	5.08994e-05	0.293395	-1.76909
beta-Alanine 2	923	12.6991,0	248	0.0284275	0.0195656	0.942868	0.0427345	0.0148932	1.45293	0.538969
serine 1	922	11.7871,0	204	0.440348	0.930599	1.62836	0.000654307	0.000568277	0.473187	-1.07952
glycine 2	920	11.1004,0	174	1.15183	1.3312	0.34485	0.637802	0.145438	0.865258	-0.208798
lactic acid	916	7.52871,0	117	1.08614	0.915191	0.138926	0.366617	0.0897044	1.18679	0.24706
pantothenic acid	915	19.0206,0	103	0.0375302	0.09318	0.371464	0.00935427	0.00472096	0.402771	-1.31197
phosphate	911	10.6215,0	151	0.114564	0.0133188	1.99643	2.74685e-07	1.95566e-06	8.60167	3.10462
Ethanolamine	908	10.511,0	174	0.208478	0.0201481	2.01638	4.05488e-06	1.63896e-05	10.3473	3.37118
D-Talose 2	904	18.2545,0	319	0.173303	0.234327	1.0781	0.0180822	0.00764393	0.739577	-0.435227
stearic acid	903	21.3724,0	117	0.194907	0.118765	0.419866	0.0774889	0.0240229	1.64111	0.714675
maltose	902	25.2388,0	361	0.249397	0.0729922	0.93056	0.0427361	0.0148936	3.41676	1.77263
beta-Glycerophosphoric acid	901	16.2234,0	243	0.253424	0.0464607	1.85377	4.78207e-06	1.88623e-05	5.45458	2.44747
hydroxylamine	898	8.35113,0	133	0.0377918	0.0470121	1.22991	0.00725328	0.00389666	0.803875	-0.314957
N-Methyl-DL-alanine	898	9.15264,0	130	0.0270842	0.0205003	0.790792	0.299865	0.0756967	1.32116	0.40181
oxoproline	897	13.9286,0	156	3.48418	3.41108	0.0350182	0.862639	0.187114	1.02143	0.0305913
glucose-6-phosphate 2	895	22.1128,0	387	0.214896	0.228111	0.377058	0.837516	0.18266	0.942069	-0.0860955
sucrose	894	24.4805,0	361	0.0398068	0.0959906	1.47835	0.00398871	0.00240422	0.414694	-1.26988
glutamic acid	882	15.0676,0	246	0.382051	0.311287	0.564462	0.134186	0.0384628	1.22733	0.295523
sarcosine	881	8.65374,0	116	0.0157125	0.0278935	1.42394	0.00786982	0.00414937	0.563305	-0.828012
cholesterol	881	28.3754,0	57	4.58208e-08	0.0106128	0.433141	0.343437	0.084835	4.31749e-06	-17.8214
uracil	879	11.4879,0	241	0.00821476	0.00583002	0.600232	0.202547	0.054192	1.40904	0.494717
ribose-5-phosphate 1	872	20.0715,0	315	0.0322363	0.0204026	0.256532	0.0267987	0.0102734	1.58001	0.659935
Ciliatine	870	16.4284,0	398	0.267527	0.166745	0.277193	0.0112334	0.00537796	1.6044	0.682038
histidine 2	870	18.3212,0	154	0.25175	1.196	0.0471471	0.00224406	0.00152744	0.210494	-2.24815
alpha-Aminoadipic acid	865	16.1423,0	260	0.0318732	0.0205598	0.531161	0.129978	0.0374339	1.55027	0.632518
heptadecanoic acid	857	20.488,0	117	0.0315035	0.0114419	1.8036	9.2487e-06	3.17707e-05	2.75335	1.46119
fumaric acid	850	11.6725,0	245	0.0164657	0.0265218	1.18462	0.0232147	0.00920416	0.620837	-0.687713
ornithine	849	15.0308,0	142	2.05222	2.37508	0.0254635	0.435675	0.104353	0.864065	-0.210789
Glucose-1-phosphate	849	16.6979,0	217	0.135829	0.33029	0.73823	0.0154571	0.00681443	0.411243	-1.28194
citrulline 1	845	17.3659,0	256	0.407284	0.823049	2.02201	8.65699e-11	4.14835e-09	0.494848	-1.01494
ornithine 1	842	17.2848,0	174	0.746801	0.51047	1.24412	0.00451803	0.00266421	1.46297	0.548897
D-Talose 1	842	18.0602,0	319	0.544769	0.569063	0.417977	0.697767	0.156965	0.957309	-0.0629436
Myristic Acid	837	17.6193,0	117	0.049818	0.0276049	0.246404	0.00741239	0.00396279	1.80468	0.851744
Methyl Phosphate	834	9.20848,0	241	0.0578901	0.0730914	0.79232	0.100172	0.0299075	0.792023	-0.336386
arachidonic acid	820	22.4392,0	79	0.0298744	0.00987943	0.243292	0.000375847	0.000385284	3.0239	1.59641
lysine	819	18.3514,0	174	0.260652	0.733748	1.85268	3.78789e-07	2.2689e-06	0.355234	-1.49316
adenosine	814	24.498,0	236	0.0369616	0.0127023	0.471506	0.0116118	0.00550792	2.90983	1.54093
alpha-ketoglutaric acid	808	14.5251,0	198	0.0109469	0.0168903	0.332939	0.0773464	0.0239868	0.648117	-0.625674
3-hydroxybutyric acid	807	8.97888,0	147	0.012474	0.00844033	0.833496	0.0693882	0.0219522	1.4779	0.56355
D-(glycerol 1-phosphate)	806	16.6321,0	299	0.290891	0.247827	1.02657	0.026168	0.01009	1.17377	0.231146
glycine 1	802	8.4314,0	102	0.111056	0.0963612	0.400276	0.510407	0.11987	1.15249	0.20476
fructose-6-phosphate	799	21.8394,0	315	4.58208e-08	0.150256	1.06089	0.0390389	0.0138956	3.04951e-07	-21.6449
oleic acid	789	21.2046,0	117	0.0510306	0.0217464	1.81725	4.97149e-05	9.92622e-05	2.34662	1.23059
5-Aminovaleric acid 1	766	15.1826,0	174	0.0239974	0.125494	0.431607	0.000332587	0.000353088	0.191224	-2.38667
Aminomalonic acid	756	13.2298,0	218	0.00837168	0.0178313	0.617298	0.154531	0.0433026	0.469492	-1.09083
cycloleucine 1	753	11.8754,0	156	0.0135663	0.034449	1.72932	0.000346811	0.000363548	0.39381	-1.34443
unknown	752	16.583,0	174	0.0695953	0.0883501	0.664906	0.130654	0.0375999	0.787723	-0.344241
ribulose-5-phosphate 1	746	20.173,0	357	0.0365891	0.0136861	1.42734	0.000677131	0.000581288	2.67345	1.4187
Galactinol 3	741	26.6567,0	204	0.0023188	0.0106703	0.755794	0.0131811	0.00604897	0.217314	-2.20215
alpha-ketoisocaproic acid 1	738	9.74284,0	89	0.00677179	0.00290391	0.6991	0.0139398	0.00630172	2.33195	1.22154
cis-gondoic acid	731	22.7909,0	117	0.0373823	0.00899995	1.00791	1.66467e-07	1.47423e-06	4.15361	2.05437
phenylpyruvate	726	14.6944,0	91	0.0145366	0.00123873	1.43007	0.000149066	0.000201843	11.7351	3.55276
Glucoheptonic acid 2	715	19.4922,0	217	0.433364	1.10958	1.61049	1.83869e-05	4.99645e-05	0.390564	-1.35637
Maleimide	713	8.0423,0	154	0.00201391	0.0112278	0.493846	0.0038846	0.00235547	0.179369	-2.479
guanosine-5'-monophosphate	712	27.5138,0	169	0.0157023	0.0425989	1.29699	0.00590282	0.00330828	0.368607	-1.43984
6-phosphogluconic acid	692	22.7559,0	318	0.0213904	0.013549	0.531113	0.00648634	0.00356864	1.57874	0.658774
unknown	681	22.493,0	79	0.0206673	0.00534903	0.111998	0.000331039	0.000351933	3.86374	1.95
unknown	665	22.8117,0	299	0.00358539	0.00346817	0.589881	0.949696	0.20218	1.0338	0.0479569
methionine sulfoxide 2	663	16.9111,0	128	0.00448794	0.0491201	1.5258	2.96746e-11	2.84396e-09	0.0913666	-3.45219
pentadecanoic acid	661	18.6165,0	117	4.58208e-08	0.011612	1.00291	0.0420686	0.0147165	3.94599e-06	-17.9512
unknown	659	20.2541,0	147	0.261032	0.481461	1.447	0.00138912	0.00104677	0.542167	-0.883191
prunin degr. Prod. 2	654	32.4657,0	204	0.0708413	0.016662	0.885341	0.0563527	0.018622	4.25166	2.08803
3-Aminoisobutyric acid 2	652	9.70371,0	102	0.0112188	0.00695606	1.04419	0.0972711	0.0291491	1.61281	0.689572
unknown	650	20.116,0	315	4.58208e-08	0.00212332	1.19353	0.0180936	0.0076474	2.15798e-05	-15.5
unknown	649	19.8482,0	73	0.222054	0.6452	1.85682	2.83537e-07	1.98682e-06	0.344163	-1.53884
unknown	648	16.4852,0	70	0.0384002	0.0178119	0.968967	0.00231126	0.00156131	2.15587	1.10827
2-Monopalmitin	648	23.886,0	218	0.00602501	0.00037789	1.29516	0.000105227	0.000166066	15.9438	3.99492
Fructose 2,6-biphosphate degr prod 2	647	21.042,0	227	0.137404	0.0256572	1.8925	2.25534e-05	5.68345e-05	5.35537	2.42099
Threonic acid	636	14.2974,0	73	0.0616465	0.0111166	1.10211	2.62017e-07	1.90929e-06	5.54546	2.47131
Pyrrole-2-Carboxylic Acid	635	11.5851,0	240	0.00471482	0.0279611	1.9596	0.000145866	0.000199579	0.168621	-2.56815
lactose 1	632	24.9281,0	204	0.00515496	0.0042017	0.0118254	0.564596	0.13093	1.22688	0.29499
L-Allothreonine 1	626	12.1176,0	240	0.00538079	0.003301	0.118134	0.0199589	0.00823234	1.63005	0.704914
pyrogallol	626	14.1136,0	239	0.00611204	0.00796005	0.414959	0.300858	0.0759094	0.76784	-0.381123
unknown	617	11.0928,0	103	0.00682915	0.0108468	0.755476	0.546885	0.127346	0.629602	-0.667487
unknown	615	11.7772,0	240	0.000856952	0.00120315	0.0417668	0.328595	0.0817667	0.712259	-0.489526
unknown	613	28.6311,0	69	0.00855481	0.00244612	0.848173	0.00214982	0.00147907	3.49731	1.80624
Levoglucosan	608	16.0016,0	217	0.00162896	0.00617106	0.361753	0.0121238	0.00568519	0.263967	-1.92157
Diglycerol 1	607	16.6101,0	205	0.0242427	0.0183108	0.651506	0.749705	0.166701	1.32395	0.404852
sulfuric acid	603	9.09238,0	147	0.329783	0.109974	1.84005	8.34092e-05	0.00014345	2.99875	1.58436
5'-methylthioadenosine 1	598	25.6477,0	236	0.0020764	0.00164095	0.164298	0.463921	0.110177	1.26537	0.339558
unknown	591	17.4434,0	73	0.0068669	0.00724973	0.48462	0.944183	0.201242	0.947194	-0.0782686
unknown	587	9.11738,0	130	0.0326099	0.0155917	0.786968	0.0228411	0.00909648	2.09149	1.06453
Pelargonic acid	585	11.8301,0	117	0.00282114	0.000588852	1.50467	0.00194686	0.00137126	4.79092	2.2603
Zymosterol 1	574	28.6792,0	345	0.00941367	0.00279523	0.0469179	0.00515007	0.00296101	3.36776	1.75179
2,4-diaminobutyric acid 5	573	15.2942,0	73	0.0747961	0.36039	1.95922	1.9332e-06	8.42156e-06	0.207542	-2.26853
unknown	573	26.5013,0	204	0.000698712	0.00403333	0.970384	0.00380617	0.00231836	0.173235	-2.5292
unknown	572	19.9967,0	122	0.0218478	0.0139531	0.446411	0.199533	0.0535338	1.56581	0.646906
unknown	571	17.4789,0	217	4.58208e-08	0.000389843	0.319418	0.343456	0.0848388	0.000117537	-13.0546
androsterone 1	571	24.0765,0	79	0.0179279	0.00398081	1.00777	1.51367e-05	4.44345e-05	4.50358	2.17107
D-erythronolactone 1	566	12.7744,0	58	0.118517	0.0841515	0.370812	0.141469	0.0402207	1.40838	0.494038
Galactonic acid	563	19.1059,0	217	1.23219	1.82142	1.40865	0.00232743	0.00156938	0.676499	-0.56384
1,5-Anhydroglucitol	562	17.6377,0	217	0.00348632	0.00197339	0.881261	0.162362	0.0451084	1.76667	0.821032
malonic acid 1	556	9.51344,0	147	0.200671	0.108988	0.380521	0.00987045	0.00490842	1.84122	0.880663
unknown	552	21.6114,0	204	0.0587893	0.00443913	1.25368	0.0637734	0.0205507	13.2434	3.72721
Methyl Palmitoleate	543	18.1927,0	97	0.0319579	0.016419	0.480705	0.0281926	0.0107075	1.94639	0.960804
beta-Mannosylglycerate 1	543	21.1208,0	305	4.58208e-08	0.363014	1.48632	0.00266743	0.00173906	1.26223e-07	-22.9175
D-Glyceric acid	540	11.3607,0	189	0.00150757	0.000758074	0.286276	0.0464676	0.0159049	1.98868	0.991813
Analyte 654	540	19.3772,0	117	0.00623665	0.00550276	0.468619	0.486911	0.114987	1.13337	0.180617
galactose 1	539	17.8733,0	204	0.0535897	0.0369595	0.689566	0.209958	0.0557944	1.44996	0.536013
Methylmalonic acid	532	9.67013,0	231	0.00249345	6.64497e-05	1.34901	0.00646469	0.00355915	37.5239	5.22974
glutamine 2	528	16.0636,0	84	0.154159	0.494813	0.0852737	0.000335776	0.000355456	0.311551	-1.68246
Analyte 533	524	16.8115,0	247	0.0528657	0.21421	1.78129	0.000261794	0.000296785	0.246794	-2.01862
ascorbate	524	18.622,0	332	0.00570047	0.01472	1.61905	0.000428243	0.000422899	0.387261	-1.36862
Analyte 816	521	23.7972,0	73	0.0663234	0.0300444	0.649224	0.00137626	0.00103875	2.20751	1.14242
3-Hydroxypropionic acid 1	514	8.69644,0	147	0.202683	0.12921	0.292728	0.0298879	0.011232	1.56863	0.649507
unknown	514	10.5807,0	158	0.219626	0.247512	0.343521	0.625013	0.142938	0.887334	-0.172451
unknown	514	10.8919,0	211	0.000419227	0.00121411	1.13381	0.0843953	0.0257428	0.345296	-1.5341
4-aminobutyric acid 1	514	13.9945,0	174	0.0837242	0.0427683	0.845649	0.0102924	0.00505761	1.95762	0.969104
2-Amino-1-phenylethanol	512	16.371,0	174	4.58208e-08	0.0143873	1.34762	0.00545596	0.0031038	3.18482e-06	-18.2604
24,25-dihydrolanosterol	508	29.4029,0	96	0.0104717	0.00218546	1.16016	0.000462453	0.000446005	4.79154	2.26049
oxamic acid	507	10.3351,0	147	0.0219495	0.0124357	0.568319	0.00045143	0.000438679	1.76505	0.819707
Maleamate 2	503	14.0978,0	241	0.0360869	0.0641346	1.65903	0.000130259	0.00018782	0.562675	-0.829627
N(epsilon)-Trimethyllysine	500	14.6033,0	102	0.0136468	0.0278577	0.406738	0.0304081	0.0113913	0.489876	-1.02951
allose 1	500	15.4783,0	73	0.0259194	0.0109789	0.556324	0.0252024	0.009805	2.36083	1.2393
thymine	499	12.263,0	73	0.0177997	0.019901	0.463516	0.790657	0.174221	0.894411	-0.16099
Analyte 828	498	24.369,0	289	0.0116332	0.00297191	0.943612	0.0375135	0.0134713	3.91438	1.96878
beta-Glutamic acid 1	497	14.8427,0	188	0.0800786	0.186025	1.70565	0.000180657	0.000222236	0.430472	-1.21601
Analyte 824	497	24.1175,0	289	0.0313714	0.00768066	1.46036	0.0317961	0.0118116	4.08447	2.03015
3-Methylglutaric Acid	495	12.6285,0	172	0.0740493	0.0344252	0.647774	0.00125213	0.000960012	2.15102	1.10502
unknown	492	20.0443,0	73	0.0280242	0.0600237	0.332471	0.03726	0.0134001	0.466886	-1.09886
3,6-Anhydro-D-galactose 1	491	15.8992,0	159	0.0287426	0.00299782	1.16568	5.48308e-05	0.000106865	9.58784	3.26121
5-Dihydrocortisol 1	490	27.9795,0	73	0.0160898	0.0028539	0.958302	0.00014684	0.000200273	5.63784	2.49514
ribose	487	15.7036,0	217	0.0027895	0.00093293	0.57944	0.0182733	0.00770168	2.99004	1.58016
Analyte 651	484	19.3321,0	318	0.0135956	0.0313977	0.165237	0.0109383	0.00527928	0.433013	-1.20752
unknown	479	20.028,0	357	0.00617122	0.0025251	0.643629	0.0028907	0.00185898	2.44395	1.28921
unknown	477	8.15567,0	167	0.000225807	0.00058223	0.202119	0.184458	0.0501872	0.387832	-1.3665
Analyte 254	477	11.0317,0	129	0.00321323	0.0125509	0.356371	0.00165519	0.00120704	0.256015	-1.9657
adenine	477	17.8052,0	264	0.0492872	0.0550714	0.461094	0.314806	0.0788752	0.894969	-0.16009
Salicylaldehyde	473	11.9115,0	119	0.00196793	0.00120498	0.378516	0.0409794	0.0144247	1.63317	0.707677
Stigmasterol	472	29.1965,0	129	0.00153543	0.00164996	0.172509	0.881664	0.190455	0.930587	-0.103787
unknown	467	16.0693,0	82	0.0124956	0.00704056	0.895014	0.20607	0.0549565	1.7748	0.827653
unknown	464	9.44564,0	58	0.00284117	0.000979973	1.08669	0.028587	0.0108289	2.89924	1.53567
unknown	464	20.1798,0	57	0.0488427	0.0174053	0.0816909	0.000691708	0.000589441	2.80619	1.48861
Analyte 838	461	24.6044,0	103	0.00602728	0.00307263	0.0969456	0.0373827	0.0134346	1.9616	0.972031
Analyte 132	457	8.73582,0	69	0.0170584	0.0032759	0.933361	0.000248903	0.000285701	5.20724	2.38052
unknown	454	9.63132,0	73	0.0228111	0.0221748	0.376792	0.859444	0.18655	1.0287	0.0408177
Glutaric Acid	452	12.4012,0	174	0.0017788	0.0104266	1.1195	0.000649747	0.000565641	0.170601	-2.5513
MALONAMIDE 1	452	13.6856,0	116	0.00439712	0.0473661	0.731358	0.0109374	0.00527898	0.0928326	-3.42922
unknown	451	26.9357,0	119	0.00675828	0.00594419	0.264993	0.633581	0.144615	1.13696	0.185176
unknown	450	7.53594,0	234	0.0174318	0.0324754	0.611857	0.000159607	0.00020898	0.53677	-0.897624
panthenol 2	450	18.5487,0	70	0.061965	0.120145	1.68491	7.08476e-06	2.5961e-05	0.515753	-0.955248
fucose 1	449	16.2361,0	69	4.58208e-08	0.0169009	1.70553	0.00189846	0.00134479	2.71115e-06	-18.4927
Analyte 645	449	19.241,0	231	0.00151316	0.00736899	1.7159	0.000471693	0.000452062	0.205341	-2.28391
Analyte 825	448	24.1494,0	371	0.0144066	0.00275238	0.342401	0.000267015	0.000301197	5.23425	2.38798
fructose 1	447	17.7727,0	103	0.00300398	0.00312543	0.505838	0.889238	0.191777	0.961141	-0.0571796
hydroxyurea	446	10.0871,0	101	0.366555	0.149783	1.37623	0.000497779	0.000470114	2.44724	1.29116
1-Hexadecanol	442	18.7419,0	75	0.00678331	0.00120682	1.7097	5.98043e-05	0.000113917	5.6208	2.49078
20alpha-Hydroxycholesterol 2	436	29.3995,0	383	0.00249713	0.00057942	0.711236	0.0456978	0.0156975	4.3097	2.10759
alpha-Tocopherol	430	28.1988,0	73	0.00110312	0.0017602	0.0787722	0.423951	0.101907	0.626702	-0.674148
unknown	424	10.2949,0	146	0.0100263	0.0284	0.302108	0.123385	0.0358022	0.353038	-1.5021
Analyte 806	424	23.3447,0	205	0.0198926	0.00191316	1.13982	3.90946e-05	8.40385e-05	10.3978	3.3782
DL-Anabasine 1	421	12.3018,0	239	0.00352043	0.00213851	0.122004	0.0349324	0.012736	1.6462	0.719142
Analyte 779	420	22.5108,0	73	0.0404023	0.0159692	0.441384	0.00502105	0.00290161	2.53001	1.33915
phytosphingosine 1	420	24.1786,0	67	0.016978	0.00393613	0.906594	2.86227e-08	4.57192e-07	4.31338	2.10882
conduritol b epoxide 2	419	18.6466,0	361	0.00174462	0.00193217	0.295562	0.782766	0.172783	0.902933	-0.14731
unknown	417	7.58961,0	147	0.00355043	0.00237941	0.88497	0.0984329	0.0294535	1.49214	0.577386
Citraconic acid 4	415	11.5329,0	117	0.00048804	0.00420109	1.40995	0.000415312	0.000413875	0.11617	-3.10569
cytidine-monophosphate 1	415	19.2719,0	243	0.000422222	0.00193141	1.33952	0.00360891	0.00222353	0.218608	-2.19358
unknown	414	16.5245,0	128	0.0168563	0.0817572	1.98489	1.85381e-08	3.50996e-07	0.206175	-2.27806
Analyte 771	411	22.2042,0	73	0.0382029	0.0205252	0.590622	0.00855451	0.00441923	1.86127	0.896284
unknown	403	9.07113,0	281	0.0371313	0.0169346	1.82433	3.58246e-05	7.9173e-05	2.19263	1.13266
11-beta-prostaglandin-F-2-alpha 1	402	25.1564,0	186	0.0174763	0.00700229	0.236213	0.0176655	0.00751686	2.4958	1.3195
Analyte 884	402	27.7094,0	73	0.000411956	0.00208319	0.548535	0.194031	0.0523233	0.197753	-2.33823
5-aminovaleric acid lactam	401	8.77413,0	58	0.00118613	0.00285387	0.848371	0.17499	0.0480365	0.415624	-1.26665
Analyte 859	401	25.863,0	169	0.000275499	2.91326e-08	0.513156	0.343412	0.0848297	9456.72	13.2071
unknown	400	19.6658,0	73	0.0115865	0.0083928	0.45915	0.445338	0.106357	1.38053	0.465225
Analyte 787	399	22.8273,0	144	0.0806024	0.0618582	0.236861	0.297981	0.0752927	1.30302	0.381858
2-ketobutyric acid 2	396	7.66979,0	89	0.00455465	0.00690761	0.69059	0.0603232	0.0196633	0.659367	-0.600847
3-(1-Pyrazolyl)-L-alanine	396	14.2304,0	142	1.01845	1.21927	0.468474	0.59246	0.13651	0.835295	-0.259643
unknown	395	16.5577,0	315	0.00609668	0.00245869	0.910472	0.008749	0.00449391	2.47965	1.31013
unknown	394	14.8378,0	211	0.138774	0.0662846	0.588917	0.000980785	0.000788788	2.09361	1.06599
unknown	392	8.79706,0	89	0.00547708	0.00224625	0.0714198	0.00980787	0.00488599	2.43832	1.28589
Analyte 212	392	10.2844,0	231	0.000313663	0.00135558	0.612896	0.0227676	0.00907518	0.231387	-2.11162
2,3-Dimethylsuccinic acid	389	11.6643,0	117	0.0010605	0.00240138	0.806803	0.0452969	0.01559	0.44162	-1.17912
Dehydroascorbic Acid 1	389	17.5561,0	173	0.00094608	0.00139613	0.116375	0.303332	0.0764386	0.677645	-0.561398
3-Methylthiopropylamine	388	14.5449,0	174	0.00627334	0.0101021	0.429214	0.290426	0.0736642	0.620992	-0.687354
2-ketoadipate 3	387	10.222,0	96	0.0161552	0.00831883	0.153015	0.00367382	0.00225497	1.94201	0.957549
Phosphoglycolic acid	387	14.7528,0	340	0.120515	0.0956714	0.363229	0.186042	0.0505433	1.25968	0.333054
shikimic acid	387	17.1184,0	96	0.00316137	0.0119126	0.405001	0.000393945	0.000398596	0.265381	-1.91386
Octadecanol	386	20.5954,0	75	0.00414704	0.000992924	1.40208	3.72755e-05	8.13651e-05	4.1766	2.06233
phthalic acid	384	15.9714,0	68	0.00241568	0.00818518	1.17783	0.0176895	0.00752422	0.295128	-1.76059
unknown	383	15.3741,0	174	0.00512231	0.00351727	0.223458	0.214069	0.056674	1.45633	0.54234
unknown	383	17.6579,0	174	0.0309329	0.0440211	0.31184	0.138752	0.0395681	0.702684	-0.509052
2-hydroxy-3-isopropylbutanedioic acid	382	14.5158,0	129	0.00691363	0.00216363	1.29241	0.0331857	0.0122255	3.19538	1.67599
unknown	381	9.467,0	170	0.00496853	0.0110392	0.972973	0.00244483	0.00162714	0.450079	-1.15175
unknown	379	9.32578,0	89	0.00384671	0.00223081	0.874599	0.117308	0.0342761	1.72436	0.786058
unknown	378	16.3631,0	142	0.0353546	0.235729	1.94708	9.17632e-08	9.77157e-07	0.14998	-2.73716
unknown	376	13.1652,0	254	0.530098	1.06654	0.549502	0.0104713	0.00511983	0.497027	-1.0086
unknown	376	27.3342,0	73	0.00179203	0.00188242	0.493649	0.966927	0.205096	0.951983	-0.0709923
unknown	373	16.0162,0	272	0.00278246	0.0636264	1.28846	9.62896e-05	0.000157268	0.0437311	-4.5152
1-Methyladenosine 2	369	22.5477,0	226	0.0013736	0.000526506	0.236853	0.213134	0.0564744	2.6089	1.38344
Analyte 712	368	20.8304,0	73	0.00491886	0.00954227	0.313865	0.223688	0.0587856	0.515482	-0.956007
Analyte 340	367	13.1182,0	243	0.883476	0.875169	0.340353	0.959762	0.203886	1.00949	0.0136298
Dihydroxyacetone	366	10.18,0	73	0.00938643	0.00490745	0.160295	0.0135431	0.00617052	1.91269	0.935603
Atropine	366	21.7913,0	55	0.0217226	0.00896907	0.452277	0.00578527	0.00325508	2.42195	1.27617
Analyte 362	362	13.4424,0	58	0.0229957	0.0165056	0.331869	0.368587	0.090114	1.3932	0.478405
Analyte 817	362	23.8105,0	387	0.00505923	0.00291723	0.648401	0.211962	0.056224	1.73426	0.794317
O-acetylserine 1	356	12.2204,0	84	0.00459953	0.00903429	0.398364	0.0204002	0.00836862	0.50912	-0.973923
L-Threose 2	356	13.0351,0	350	0.0237037	0.00376976	1.59345	1.27136e-05	3.96973e-05	6.28786	2.65257
Analyte 810	353	23.4864,0	55	0.0365377	0.0165787	1.43122	0.000587971	0.000528671	2.2039	1.14006
Analyte 83	352	7.61983,0	221	0.00376286	0.00732419	0.410543	0.0148404	0.00660914	0.513758	-0.960838
Adipamide 5	351	17.0993,0	128	4.58208e-08	0.0060041	1.86927	0.000121291	0.000180471	7.63158e-06	-16.9996
succinate semialdehyde 2	350	9.39754,0	132	0.000997446	0.000365965	0.506999	0.0230441	0.00915512	2.72552	1.44653
Analyte 418	349	14.413,0	89	0.0385441	0.017752	1.40582	0.00167283	0.0012173	2.17125	1.11853
unknown	347	19.2116,0	215	4.58208e-08	0.00719894	1.90047	0.000102112	0.000163067	6.36494e-06	-17.2614
trans-3,5-Dimethoxy-4-hydroxycinnamaldehyde 1	344	20.0996,0	174	0.00944692	0.0411439	1.05337	8.049e-08	9.1135e-07	0.229607	-2.12276
3-Hydroxyflavone	344	22.0806,0	163	0.000584279	0.0113656	1.41716	0.00199846	0.00139915	0.0514077	-4.28187
unknown	341	12.7336,0	155	0.00188922	0.000435424	1.20079	0.000181077	0.000222488	4.3388	2.1173
Analyte 277	340	11.3918,0	215	0.00616353	0.00314652	0.857192	0.228435	0.0598165	1.95884	0.969999
Tartronic acid	340	11.9834,0	194	0.00273255	0.00189563	0.693459	0.0702186	0.0221552	1.4415	0.527575
glucose 2	340	18.1107,0	208	4.58208e-08	0.0638311	2.08155	0.000550652	0.000505136	7.17845e-07	-20.4098
Analyte 565	339	17.6132,0	59	0.0349355	0.0297798	0.649719	0.514326	0.12068	1.17313	0.230357
Analyte 292	337	11.7025,0	221	0.0027471	0.00287999	0.0292467	0.811886	0.178066	0.953859	-0.0681519
N-Acetyl-L-leucine 1	336	13.9184,0	246	0.00126464	0.00636974	0.701143	0.0854928	0.026011	0.198538	-2.33251
glucuronic acid 2	334	18.487,0	216	0.00336405	0.00602085	0.189197	0.00907151	0.00461589	0.558733	-0.839769
unknown	334	21.7636,0	160	0.0536302	0.00557712	0.387847	0.000604227	0.000538633	9.6161	3.26545
Analyte 814	332	23.7036,0	73	0.00244036	0.000885685	0.71892	0.152388	0.0428031	2.75533	1.46223
Behenic acid	331	24.5905,0	129	0.0196224	0.00761231	0.857789	0.0019775	0.00138786	2.57771	1.36609
Analyte 860	331	25.892,0	144	4.58208e-08	7.68964e-05	0.343217	0.343535	0.0848551	0.000595877	-10.7127
Analyte 98	330	7.97105,0	73	0.00858945	0.00632635	0.490585	0.020783	0.00848565	1.35773	0.441194
Analyte 192	330	9.88203,0	147	0.00464323	0.00200085	0.832814	0.00208239	0.00144381	2.32063	1.21452
Analyte 739	330	21.356,0	131	0.294037	0.22017	0.36433	0.160225	0.0446187	1.3355	0.417379
Analyte 89	328	7.75017,0	173	0.000122718	0.00029645	0.498105	0.392961	0.0953552	0.413959	-1.27244
Analyte 156	327	9.20496,0	207	0.0201896	0.00863048	0.427427	0.00120003	0.000927491	2.33933	1.2261
Analyte 619	327	18.7076,0	73	0.026205	0.0319998	0.294521	0.313145	0.0785242	0.818911	-0.288222
N-Acetyltryptophan 4	324	23.0361,0	131	0.139846	0.114981	0.204706	0.234253	0.0611541	1.21625	0.282437
alpha-Santonin 1	322	21.5858,0	107	0.0275762	0.00807026	0.774997	0.000701134	0.00059465	3.41702	1.77274
arbutin	320	23.8712,0	69	0.00805732	0.00140997	0.914848	0.00077902	0.000650816	5.71455	2.51464
Analyte 308	319	12.1547,0	89	0.0020968	0.000259246	1.47694	0.000662075	0.00057274	8.08808	3.0158
canavanine degr prod	318	9.83042,0	156	0.00413293	0.000202723	1.86829	5.35585e-08	7.1442e-07	20.3871	4.34959
3-Cyanoalanine	317	11.8679,0	255	0.00469308	0.00105761	0.953343	7.99316e-07	4.19729e-06	4.43745	2.14973
unknown	317	18.6405,0	158	0.00945847	0.0237629	0.86387	3.24141e-05	7.37981e-05	0.398035	-1.32903
Analyte 744	316	21.4542,0	107	0.00642118	0.00194302	0.81432	0.000410041	0.000410149	3.30474	1.72454
Analyte 139	315	8.85396,0	89	0.00160562	0.00213929	0.774981	0.41777	0.10061	0.750539	-0.414002
o-Hydroxyhippuric acid 2	315	19.9584,0	122	0.0526705	0.0170025	0.656103	0.00118704	0.000919572	3.09782	1.63125
unknown	315	21.6509,0	253	0.000239175	0.00186309	1.26009	0.00153849	0.00113804	0.128375	-2.96156
unknown	314	11.4467,0	166	0.0202609	0.0117818	1.018	0.00578664	0.0032557	1.71967	0.782135
Analyte 876	314	26.8091,0	73	0.000836156	0.000187978	0.171308	0.46704	0.110814	4.44816	2.15321
unknown	313	10.4636,0	190	0.00194747	0.000857393	0.0950161	0.0435257	0.0151102	2.27139	1.18358
8-Aminocaprylic acid	310	18.4441,0	86	0.00957348	0.000461656	1.18603	0.00876582	0.00450033	20.7372	4.37415
N-alpha-Acetyl-L-ornithine 1	310	18.8264,0	231	0.00313153	0.00433615	0.113494	0.106598	0.031568	0.72219	-0.46955
N-Acetyl-L-glutamic acid 1	308	16.5719,0	287	0.0107583	0.0116461	0.305249	0.73298	0.163591	0.923772	-0.114392
Analyte 776	305	22.4269,0	56	0.00486557	0.00198933	0.00312018	0.0704383	0.0222087	2.44583	1.29033
unknown	304	24.8589,0	240	0.00419419	0.00182322	0.0849942	0.0425115	0.0148342	2.30043	1.2019
unknown	302	15.4082,0	211	0.0200597	0.0101514	0.621315	0.00028584	0.000316746	1.97605	0.982618
uridine 2	301	23.1163,0	87	0.00717488	0.00394626	0.0872993	0.0592938	0.0193946	1.81815	0.862469
Analyte 829	301	24.4032,0	131	0.00756027	0.00586268	0.26289	0.395207	0.0958342	1.28956	0.366877
2-deoxy-D-glucose 1	298	16.8085,0	156	0.0017304	0.0495567	1.66836	1.51515e-06	6.91473e-06	0.0349175	-4.8399
2-Methylglutaric Acid	297	12.5532,0	172	0.0149507	0.00838031	0.808476	0.0530868	0.0177453	1.78403	0.835139
Analyte 705	297	20.6614,0	156	0.00140658	0.00160835	0.535289	0.805349	0.176886	0.874548	-0.19339
unknown	297	20.9413,0	126	0.00010333	0.00266228	1.12465	0.0157129	0.00689839	0.0388127	-4.68733
DL-dihydrosphingosine 1	297	23.3359,0	201	0.000804371	0.000530288	0.363189	0.561823	0.130371	1.51686	0.601085
Analyte 316	295	12.3735,0	100	0.00883397	0.00563031	1.06393	0.0958056	0.0287638	1.569	0.649848
Analyte 544	295	17.0286,0	128	0.00532682	0.0046671	0.0375323	0.554934	0.128979	1.14135	0.190747
Analyte 691	294	20.3639,0	86	0.148001	0.0157035	1.97436	1.39976e-05	4.22803e-05	9.42468	3.23644
Analyte 738	294	21.3171,0	188	0.00688591	0.0011731	0.476928	0.000132794	0.000189815	5.86983	2.55332
unknown	293	9.02703,0	77	0.0020766	0.00104599	0.198	0.057643	0.0189629	1.9853	0.989358
unknown	292	21.9174,0	55	0.0510694	0.00378605	1.16475	1.12604e-06	5.39589e-06	13.4888	3.75369
Analyte 803	290	23.3075,0	226	0.0152132	0.0154637	1.20757	0.970408	0.205682	0.9838	-0.0235633
unknown	289	12.8377,0	82	0.00820035	0.00867599	0.0529129	0.912226	0.195764	0.945177	-0.0813431
Analyte 750	289	21.6258,0	160	0.00664181	0.000328515	1.18411	0.00118091	0.000915824	20.2177	4.33754
unknown	288	9.10969,0	68	0.00289063	0.0106126	1.26184	0.0523926	0.0175563	0.272377	-1.87632
N-Ethylglycine 1	288	12.4442,0	102	0.0100833	2.91326e-08	1.91236	0.000163134	0.000211264	346116	18.4009
Analyte 424	288	14.5704,0	217	0.00968742	0.00353587	1.28461	0.000980113	0.000788345	2.73976	1.45405
Analyte 433	283	14.7285,0	154	0.00096024	0.0635896	1.74167	0.000163491	0.000211493	0.0151006	-6.04925
Analyte 75	282	7.42383,0	207	0.0183807	0.0177509	0.126692	0.706478	0.158614	1.03548	0.0502981
Analyte 697	282	20.5037,0	218	5.97712e-05	0.00116306	0.685817	0.0583982	0.019161	0.0513912	-4.28234
Biuret 3	280	12.5154,0	229	0.00215212	0.00549401	0.205969	0.0122606	0.00573187	0.391721	-1.3521
Analyte 791	280	22.9376,0	154	0.0356119	0.0142067	0.418038	0.00313611	0.00198708	2.5067	1.32579
Methoxamedrine 1	278	16.93,0	165	0.000805021	0.0101869	1.2202	0.000113856	0.000174014	0.0790255	-3.66154
Analyte 115	277	8.45218,0	245	0.0102847	0.0206013	1.8908	7.27918e-07	3.90413e-06	0.499226	-1.00223
unknown	277	10.1102,0	142	0.00243917	0.00479201	0.520685	0.0173465	0.00741842	0.509006	-0.974244
maleic acid	277	11.0044,0	341	0.00654896	0.00168543	0.690431	0.0113025	0.00540083	3.88564	1.95815
Analyte 303	277	12.0187,0	160	4.58208e-08	0.00140766	1.3392	0.00720388	0.003876	3.25512e-05	-14.9069
Analyte 801	277	23.2094,0	79	0.00345819	0.000622013	0.711569	0.00103433	0.000823694	5.55967	2.475
prostaglandin A2 1	277	24.5746,0	157	0.0289925	0.015014	0.234137	0.0165262	0.00716069	1.93103	0.949373
glutathione 1	275	20.6913,0	107	0.0038938	0.0010751	1.00691	0.000109421	0.000169993	3.62181	1.85671
Analyte 793	275	22.9795,0	157	0.184848	0.0852142	0.231158	0.00840603	0.00436164	2.16922	1.11717
D-galacturonic acid 2	274	18.7356,0	292	4.58208e-08	0.00209309	1.70277	0.000891886	0.000729287	2.18915e-05	-15.4793
3,5-Dihydroxyphenylglycine 1	274	18.7749,0	283	0.00116199	0.00217284	0.63002	0.169099	0.046679	0.53478	-0.902982
Analyte 713	274	20.8906,0	142	0.0012013	0.00424156	0.979783	0.00478668	0.00279215	0.283222	-1.81999
Analyte 808	274	23.4296,0	173	0.00656213	0.00301221	0.127493	0.0796713	0.0245724	2.17851	1.12334
1-Methylhydantoin 1	273	11.4707,0	127	0.00399211	0.00363524	0.311392	0.758449	0.168318	1.09817	0.135103
indole-3-acetamide 4	273	21.5324,0	79	0.00195949	0.000258286	0.912343	0.0131613	0.00604228	7.58651	2.92344
Isoxanthopterin	272	20.4293,0	265	0.000380993	0.00115574	1.05694	0.0545682	0.0181455	0.329652	-1.60098
unknown	271	10.01,0	116	0.00568703	0.00281439	0.184024	0.00241202	0.00161115	2.0207	1.01486
salicin	271	23.3755,0	268	0.00688689	0.00222507	0.216451	0.0105945	0.00516231	3.09514	1.63
unknown	270	8.92762,0	100	0.059464	0.0288602	0.233079	0.0113822	0.00542711	2.06041	1.04293
Analyte 160	270	9.26056,0	221	0.00424001	0.0023925	0.386658	0.0184452	0.00775329	1.77221	0.825551
unknown	270	16.5406,0	83	0.000657142	0.00593663	1.15326	0.000262048	0.000297001	0.110693	-3.17537
Melatonin 3	270	23.2267,0	160	0.00440595	2.91326e-08	1.68286	0.00106713	0.000844734	151238	17.2065
unknown	269	15.8527,0	258	0.0869327	0.0169694	1.7865	0.00329711	0.00206909	5.1229	2.35696
5,6-dihydrouracil 1	268	13.4953,0	243	0.00118861	0.00203634	0.66263	0.228315	0.0597904	0.5837	-0.776702
Analyte 262	266	11.1904,0	186	0.00539476	0.000442582	0.440849	0.0105742	0.00515533	12.1893	3.60754
oxamide	266	11.2283,0	281	0.00229433	0.000997424	0.736485	0.0256988	0.00995214	2.30025	1.20179
Analyte 737	266	21.2734,0	200	0.000210957	0.00138644	1.15023	0.0497213	0.0168205	0.152158	-2.71636
cytidine-5'-monophosphate	266	22.9615,0	168	0.522375	0.291512	0.568037	0.0939344	0.0282697	1.79195	0.84153
Analyte 324	265	12.5453,0	58	0.00194393	0.00056502	1.11851	0.0355634	0.0129178	3.44047	1.7826
2-Furoic Acid	264	8.59004,0	95	0.00216767	0.00417471	0.713923	0.0814654	0.02502	0.519237	-0.945534
unknown	264	11.7359,0	58	0.00691257	0.0380879	1.02133	0.000244101	0.000281499	0.18149	-2.46204
N-ethylmaleamic acid 3	264	13.2893,0	155	0.00989424	0.0192934	0.119922	0.00345138	0.00214621	0.512831	-0.963443
Analyte 346	263	13.2087,0	188	0.000223591	0.00568035	0.94623	0.0233111	0.00923178	0.0393621	-4.66705
epsilon-Caprolactam	261	10.7451,0	55	0.000589519	0.00122211	0.800396	0.162474	0.045134	0.482379	-1.05176
unknown	261	14.4838,0	169	0.0122099	0.0346863	0.206524	0.0679271	0.0215925	0.35201	-1.50631
palmitoleic acid	261	19.3501,0	86	0.0140124	0.000950469	1.29822	0.000117777	0.000177463	14.7426	3.88192
unknown	260	7.3129,0	142	0.00505704	0.00752308	0.142161	0.29673	0.0750239	0.672203	-0.573031
cis-Phytol	260	20.2969,0	86	0.105314	0.00943457	1.09602	1.92941e-05	5.13643e-05	11.1626	3.4806
Analyte 67	259	7.24475,0	318	0.00379414	0.00291784	0.482454	0.0845671	0.0257849	1.30032	0.378869
Analyte 176	258	9.50036,0	221	0.00265585	0.0013354	0.131454	0.0279846	0.0106433	1.9888	0.991898
4-Acetamidobutyric acid 1	257	13.4633,0	128	0.00633309	0.173811	1.7198	0.000120271	0.000179606	0.0364366	-4.77847
Analyte 709	257	20.7651,0	75	0.0462037	0.00114232	1.6097	0.00034322	0.000360932	40.4472	5.33797
N-cyclohexylformamide 2	255	9.7602,0	170	0.00424349	0.00441696	0.395421	0.832931	0.181842	0.960727	-0.0578009
catechol	255	11.2173,0	69	0.00130715	0.0130741	1.71403	0.00230011	0.00155573	0.0999798	-3.32222
salicyl alcohol	255	12.8651,0	243	0.00551867	0.00240425	0.85753	0.00715795	0.00385673	2.29538	1.19873
canavanine 1	254	18.9033,0	352	0.00637762	0.0150659	1.58241	2.95355e-05	6.90025e-05	0.423314	-1.2402
Analyte 747	254	21.5769,0	315	0.00194875	0.00480877	0.225947	0.0652589	0.0209265	0.40525	-1.30311
xanthosine	254	24.8372,0	254	0.00518696	0.000909653	0.983918	0.00426527	0.00254148	5.70213	2.5115
pimelic acid	253	14.8847,0	156	0.0425746	0.0644305	0.506774	0.331914	0.0824567	0.660783	-0.597751
Analyte 82	252	7.6101,0	119	0.00098874	0.000494274	0.216001	0.325004	0.0810174	2.00039	1.00028
Phytanic acid	252	20.9189,0	160	0.00667192	0.000228695	1.5408	0.000174897	0.000218718	29.1739	4.8666
unknown	251	16.0965,0	200	0.0024808	0.0347256	2.02513	9.86831e-06	3.33027e-05	0.07144	-3.80712
Analyte 665	250	19.7878,0	218	0.00486345	0.0112795	1.70461	2.30919e-05	5.76825e-05	0.431178	-1.21364
d-Glucoheptose 2	250	20.4418,0	398	4.58208e-08	0.00367289	1.89808	0.000145405	0.000199249	1.24754e-05	-16.2906
Analyte 664	249	19.7629,0	107	0.00209692	0.00126737	0.228313	0.340561	0.0842439	1.65454	0.726428
Analyte 148	248	9.05337,0	128	0.00935194	0.0277755	1.91762	1.6036e-05	4.60515e-05	0.336697	-1.57048
Allo-inositol	246	18.0044,0	179	0.00817572	0.00188534	0.757934	0.078049	0.0241645	4.33647	2.11652
cis-1,2-Dihydronaphthalene-1,2-diol	245	15.7761,0	64	0.00293501	0.0235968	0.971443	0.00952384	0.00478315	0.124381	-3.00716
noradrenaline	245	20.5189,0	100	4.58208e-08	0.00882346	1.85999	0.00877999	0.00450573	5.19307e-06	-17.555
unknown	244	21.216,0	179	4.58208e-08	0.0136451	1.89162	1.6787e-05	4.7349e-05	3.35804e-06	-18.184
Citraconic acid degr1	243	10.056,0	97	0.00536419	0.00253101	0.176631	0.0392576	0.0139558	2.11939	1.08365
Analyte 321	242	12.4789,0	270	0.00467815	0.000726326	1.21614	6.72367e-05	0.000123879	6.44084	2.68725
Analyte 65	241	7.17641,0	72	0.000640269	0.00347761	1.22266	0.00376229	0.00229745	0.184112	-2.44135
Analyte 164	241	9.31832,0	237	0.0144944	0.0106002	1.00031	0.0243418	0.00954669	1.36737	0.451401
unknown	241	20.5901,0	397	4.58208e-08	0.00100145	1.70447	0.000582407	0.000525221	4.57545e-05	-14.4157
Analyte 112	239	8.35809,0	73	0.205693	0.152501	1.48447	0.000537713	0.000496752	1.34879	0.431669
unknown	239	8.76613,0	267	0.00177927	0.0005464	0.766863	0.00312267	0.00198016	3.25634	1.70325
Analyte 310	239	12.2079,0	89	0.00104743	0.00352221	0.702101	0.0259581	0.0100285	0.297378	-1.74963
Analyte 380	236	13.7642,0	210	0.00492047	0.013806	1.6366	1.72878e-05	4.81888e-05	0.356402	-1.48842
unknown	235	19.4051,0	87	0.00277674	0.000377709	0.952042	0.0145637	0.00651567	7.35153	2.87804
Halostachine 2	234	13.8318,0	170	0.0388292	0.0378932	0.454827	0.908923	0.195194	1.0247	0.0352046
Analyte 191	233	9.8717,0	73	0.0218861	0.0211651	0.353861	0.916174	0.196445	1.03406	0.0483251
Analyte 572	233	17.728,0	96	0.000204151	0.00214679	1.05009	0.0189978	0.0079303	0.0950956	-3.39448
Analyte 244	232	10.8282,0	231	0.000609061	0.00132656	0.999212	0.0848275	0.0258486	0.459127	-1.12304
Analyte 685	232	20.2214,0	106	0.0157409	0.00439413	0.518626	0.000524514	0.000488077	3.58225	1.84087
methionine 2	230	14.1352,0	246	0.00454592	0.000289297	1.7293	0.000225687	0.000265022	15.7137	3.97395
Analyte 267	229	11.2499,0	130	0.00819989	0.00476184	0.205287	0.0138325	0.00626644	1.722	0.784085
unknown	228	8.87679,0	212	0.00724332	0.000378093	1.30236	0.000167477	0.000214009	19.1575	4.25984
unknown	228	10.7387,0	82	4.58208e-08	0.00245866	1.89982	4.28958e-05	8.93707e-05	1.86365e-05	-15.7115
Analyte 657	228	19.464,0	214	4.58208e-08	0.0114376	2.0866	6.3846e-09	1.61473e-07	4.00616e-06	-17.9293
Analyte 834	228	24.5636,0	196	0.0505095	0.0317078	0.858499	0.187477	0.0508649	1.59296	0.671714
Analyte 359	227	13.3659,0	174	0.00685131	0.0122832	0.277545	0.0106776	0.00519076	0.557778	-0.842237
thymidine 5'-monophosphate degr prod	227	16.9418,0	243	0.000375212	0.00333459	1.30875	0.00457096	0.00268959	0.112521	-3.15173
Analyte 304	225	12.0248,0	73	0.00475985	0.00673189	0.214297	0.115019	0.0337035	0.70706	-0.500095
Analyte 436	225	14.7795,0	246	0.00022125	0.00351621	1.1263	0.00730807	0.00391951	0.0629229	-3.99027
Analyte 159	223	9.24906,0	267	0.00131824	0.000607529	0.544205	0.0263615	0.0101465	2.16985	1.11759
Analyte 168	223	9.36181,0	211	0.00590978	0.00606818	0.367096	0.884828	0.191008	0.973896	-0.0381606
D-Altrose 1	223	18.1162,0	284	0.00201515	0.00412339	0.152667	0.0775636	0.0240418	0.488712	-1.03294
Analyte 127	222	8.63392,0	156	0.0239689	0.0173254	0.337011	0.0756467	0.0235546	1.38345	0.468275
Analyte 335	222	12.8489,0	160	0.00372597	0.00328484	0.467227	0.707731	0.158851	1.13429	0.181792
Analyte 129	221	8.67857,0	152	0.0132036	0.0115038	0.0218009	0.460256	0.109427	1.14776	0.198826
Analyte 627	221	18.846,0	156	0.0210874	0.00931541	1.47965	0.148515	0.0418943	2.26371	1.17869
Lumazine	220	17.7952,0	149	0.0184794	0.00889329	0.741571	0.000105034	0.000165882	2.0779	1.05513
Analyte 724	220	21.0831,0	326	4.58208e-08	0.00259225	0.982904	0.0383283	0.0136989	1.76761e-05	-15.7878
Analyte 447	217	14.9386,0	154	0.00577237	0.0275644	1.74722	0.000166938	0.000213673	0.209414	-2.25557
Analyte 94	216	7.85867,0	75	0.0332171	0.038501	0.350594	0.442978	0.105869	0.862761	-0.212966
Analyte 100	216	8.03775,0	151	0.000219754	0.00121821	1.23853	0.0120326	0.00565391	0.180392	-2.47079
Analyte 162	214	9.28815,0	74	4.58208e-08	0.00280492	0.989584	0.0383001	0.0136911	1.63359e-05	-15.9016
unknown	214	10.9626,0	180	0.0541231	0.0636446	0.839374	0.110817	0.0326436	0.850395	-0.233795
Analyte 790	214	22.9282,0	157	0.0112353	0.00994973	0.570808	0.812291	0.178139	1.12921	0.175311
Analyte 260	212	11.1419,0	140	0.00597479	0.0188401	1.94994	7.12577e-09	1.7073e-07	0.317132	-1.65684
Analyte 634	212	18.9699,0	369	0.000909023	0.0146606	1.43648	0.000353897	0.000368662	0.0620046	-4.01148
Analyte 794	211	23.0028,0	210	0.106326	0.0526292	0.158407	0.0418327	0.0146537	2.02028	1.01455
Analyte 480	209	15.8371,0	243	4.58208e-08	0.0197645	1.86578	7.13341e-05	0.000129096	2.31834e-06	-18.7185
Analyte 180	208	9.57189,0	226	0.00332287	0.000165642	1.55548	4.03375e-05	8.58189e-05	20.0605	4.32629
Bis(2-hydroxypropyl)amine 1	208	11.0527,0	77	0.00364387	2.91326e-08	1.9127	0.00012115	0.000180352	125078	16.9325
urocanic acid 1	207	19.1887,0	283	0.0063655	0.00633941	0.751925	0.987592	0.208565	1.00412	0.00592523
Analyte 282	206	11.5014,0	58	0.0755122	0.288363	1.7386	0.00116575	0.000906519	0.261865	-1.93311
Analyte 623	205	18.7845,0	146	0.00144796	0.000413779	1.1462	0.00883649	0.00452723	3.49935	1.80709
L-glutamic acid	202	14.0652,0	185	0.00333995	0.00493801	0.490511	0.145861	0.0412669	0.676375	-0.564105
unknown	195	9.11119,0	84	0.27257	0.186536	0.574593	0.204852	0.0546927	1.46122	0.547178
Analyte 88	194	7.68934,0	225	0.0032285	0.00175991	0.287384	0.0665071	0.0212395	1.83447	0.875361
Analyte 428	194	14.6296,0	142	4.58208e-08	0.00155872	1.03967	0.0542622	0.0180632	2.93965e-05	-15.054
Analyte 305	190	12.0692,0	213	0.00181031	0.00129095	0.860636	0.356458	0.0875813	1.40231	0.487805
Analyte 124	189	8.57729,0	141	0.0131158	0.00841404	0.773546	0.0367866	0.0132665	1.5588	0.640439
Analyte 416	187	14.37,0	240	0.00229338	0.00146497	0.732434	0.1572	0.0439215	1.56548	0.646602
Analyte 795	187	23.0207,0	115	0.126253	0.0730034	0.296252	0.0265366	0.0101974	1.72942	0.790284
Analyte 478	186	15.7886,0	82	4.58208e-08	0.00587444	1.89531	0.000904081	0.000737567	7.80003e-06	-16.9681
Analyte 735	183	21.252,0	204	0.705165	0.242541	0.716808	0.199076	0.0534338	2.90741	1.53973
Analyte 161	178	9.2713,0	98	0.036831	0.0157954	0.376198	0.0543928	0.0180983	2.33176	1.22142
Analyte 181	173	9.61782,0	58	0.039984	0.134017	1.85567	3.49347e-07	2.19087e-06	0.29835	-1.74492
Analyte 207	167	10.1561,0	58	0.000901061	2.91326e-08	1.22928	0.0213528	0.00865782	30929.6	14.9167
Analyte 221	159	10.4466,0	98	0.0119249	0.015465	0.852554	0.112625	0.033101	0.771091	-0.375027
Analyte 225	143	10.5248,0	231	0.00654953	0.00493191	0.182745	0.259583	0.0668845	1.32799	0.409245
Analyte 641	143	19.1714,0	231	4.58208e-08	0.00707468	1.51569	0.00256515	0.00168749	6.47673e-06	-17.2363
Analyte 1	0	6.12634,0	100	0.130062	0.0834525	0.0686623	0.108576	0.0320736	1.55851	0.640168
Analyte 4	0	6.16009,0	114	0.00465757	0.00717267	0.450521	0.676203	0.152856	0.649349	-0.622933
Analyte 5	0	6.16011,0	176	0.524795	0.31067	0.282714	0.013437	0.00613507	1.68924	0.756372
Analyte 9	0	6.18133,0	163	0.396862	0.221099	0.140099	0.0153491	0.00677879	1.79496	0.843948
Analyte 11	0	6.20565,0	157	4.58208e-08	0.0094559	0.432166	0.343437	0.084835	4.84574e-06	-17.6549
Analyte 15	0	6.28628,0	147	0.00971766	0.0404968	0.62287	0.00519699	0.00298245	0.239961	-2.05913
Analyte 17	0	6.28893,0	85	0.00326401	0.00187626	0.125292	0.158041	0.0441158	1.73964	0.798789
Analyte 20	0	6.3425,0	58	0.00394608	0.00562098	0.156633	0.569732	0.131964	0.702027	-0.510401
Analyte 21	0	6.34642,0	146	0.0108951	0.0124397	0.719413	0.226251	0.0593431	0.875829	-0.191278
Analyte 28	0	6.42533,0	281	0.0382205	0.0109688	0.803859	0.00458942	0.00269841	3.48447	1.80094
Analyte 30	0	6.46048,0	221	0.0648009	0.0426429	0.552025	0.0395517	0.0140366	1.51962	0.603709
Analyte 32	0	6.4766,0	152	0.00484432	0.00231445	0.749658	0.00177146	0.00127388	2.09307	1.06562
Analyte 33	0	6.48918,0	147	0.0530483	0.0473231	0.115766	0.669126	0.151499	1.12098	0.164761
Analyte 35	0	6.57569,0	160	0.652865	0.925699	0.53843	0.019533	0.00809937	0.705267	-0.503759
Analyte 39	0	6.67356,0	121	0.199404	0.206531	0.345509	0.696041	0.156638	0.965495	-0.0506595
Analyte 41	0	6.68424,0	117	0.000840991	0.000815058	0.166214	0.958491	0.203671	1.03182	0.0451885
Analyte 42	0	6.75821,0	191	0.00269739	0.00257621	0.286638	0.851264	0.185104	1.04704	0.0663118
Analyte 43	0	6.76375,0	281	0.00660553	0.00658518	0.364861	0.98438	0.208028	1.00309	0.00445004
Analyte 46	0	6.81043,0	153	0.0431347	0.0802669	0.193124	0.0174928	0.00746369	0.537391	-0.895955
Analyte 48	0	6.83801,0	248	0.00435136	0.00360312	0.0386328	0.329437	0.0819418	1.20766	0.27222
Analyte 49	0	6.88734,0	121	0.00120436	0.00134952	0.314955	0.641295	0.146118	0.892432	-0.164186
Analyte 50	0	6.90542,0	73	0.0211385	0.0168342	0.0835014	0.29776	0.0752451	1.25569	0.328477
Analyte 51	0	6.95438,0	147	0.00304678	0.00204727	0.10888	0.0704735	0.0222173	1.48822	0.573586
Analyte 53	0	7.02289,0	89	0.00316209	0.00913115	0.99237	4.92773e-05	9.86523e-05	0.346298	-1.52992
Analyte 54	0	7.02792,0	248	0.0200858	0.0173089	0.370588	0.351042	0.0864423	1.16043	0.214661
Analyte 56	0	7.0577,0	147	0.1542	0.197025	1.07697	0.0618844	0.0200673	0.782644	-0.353571
Analyte 57	0	7.06928,0	72	0.330798	0.550054	0.584398	0.00967296	0.00483735	0.601392	-0.733623
Analyte 58	0	7.08474,0	172	4.58208e-08	0.0028534	2.08766	1.11533e-06	5.35991e-06	1.60583e-05	-15.9263
Analyte 62	0	7.14401,0	85	0.00534502	0.00338214	0.0702247	0.117053	0.0342125	1.58036	0.660257
Analyte 64	0	7.16427,0	207	0.051872	0.0559449	0.468244	0.469549	0.111343	0.927199	-0.109049
Analyte 76	0	7.47591,0	174	0.00134825	0.0013269	0.0147914	0.934343	0.199564	1.01609	0.0230277
Analyte 85	0	7.64,0	165	0.389863	1.01046	1.70513	0.000277134	0.000309624	0.385826	-1.37398
Analyte 92	0	7.82121,0	147	0.00176632	0.000662459	0.702103	0.0427341	0.0148931	2.66631	1.41484
Analyte 93	0	7.84095,0	68	0.0166124	0.0312752	0.613302	0.0446323	0.0154109	0.531167	-0.912762
Analyte 96	0	7.9197,0	147	0.0111088	0.00867742	1.06255	0.0168005	0.00724764	1.2802	0.356369
Analyte 107	0	8.25512,0	147	0.00168865	2.91326e-08	1.55464	0.00373964	0.00228662	57964.3	15.8229
Analyte 126	0	8.60965,0	267	0.0143731	0.00352431	0.547398	0.0217255	0.00876916	4.07826	2.02796
Analyte 626	0	18.8386,0	73	0.0855333	0.123678	1.07665	0.0583398	0.0191457	0.691583	-0.532026
Analyte 743	0	21.4055,0	315	0.0144385	0.0227834	0.000822827	0.204792	0.0546796	0.633727	-0.658066
Analyte 782	0	22.6704,0	103	0.00794832	0.00469101	0.0742331	0.0542848	0.0180692	1.69437	0.760751
Analyte 901	0	30.256,0	73	0.00727869	9.52593e-05	1.12224	0.0678644	0.0215769	76.4092	6.25568
Analyte 902	0	32.0393,0	283	0.0159017	0.0115684	0.633434	0.413071	0.0996207	1.37458	0.458988
Analyte 905	0	32.9901,0	204	0.00708	0.00147837	0.730402	0.0908833	0.027459	4.78906	2.25974
Analyte 906	0	33.5383,0	297	0.0387916	0.0152529	0.393655	0.0192128	0.00799849	2.54322	1.34666

## Sheet: R-F-S vs H-F-S
Peak	Similarity	R.T.	Mass	MEAN R-F-S	MEAN H-F-S	VIP	P-VALUE	Q-VALUE	FOLD CHANGE	LOG_FOLDCHANGE
palmitic acid	964	19.5814,0	117	0.496536	0.515361	0.898102	0.816511	0.48494	0.963471	-0.0536864
threonine 1	955	12.1259,0	73	1.05605	1.15906	0.870088	0.52186	0.383593	0.911129	-0.134273
Isoleucine	952	10.8965,0	158	0.242751	0.358772	1.70517	0.0267466	0.0832011	0.676615	-0.563592
succinic acid	949	11.1817,0	147	0.523077	0.561553	0.741498	0.70856	0.449655	0.931482	-0.102401
Pyruvic acid	944	7.36191,0	174	0.0156072	0.0160279	0.0284834	0.872447	0.501501	0.973754	-0.0383707
alanine 1	942	8.16335,0	116	2.28616	2.40226	0.501459	0.659747	0.432062	0.951668	-0.07147
glycolic acid	940	7.75199,0	147	0.0720744	0.0869346	1.17725	0.105691	0.182391	0.829065	-0.270443
proline	938	10.974,0	142	0.296233	0.422218	1.71292	0.0856621	0.162711	0.701612	-0.511255
L-Malic acid	938	13.4505,0	147	0.622853	0.418124	1.49237	0.0171875	0.0707794	1.48964	0.574959
aspartic acid 1	938	13.8663,0	232	0.859196	0.669078	0.858779	0.0778441	0.154372	1.28415	0.360814
tyrosine 1	935	18.5126,0	218	0.349862	0.418024	1.17543	0.24664	0.278953	0.836943	-0.256799
myo-inositol	935	19.9478,0	217	0.206707	0.170377	1.04149	0.132021	0.205948	1.21323	0.278855
O-Phosphorylethanolamine	933	16.8767,0	299	0.114711	0.13012	0.472054	0.339715	0.315841	0.881575	-0.181845
valine	929	9.78835,0	144	0.626006	0.951655	1.67576	0.023037	0.078531	0.657808	-0.604262
phenylalanine 1	929	15.1716,0	218	0.236662	0.25836	0.723502	0.557868	0.397066	0.916017	-0.126553
beta-Alanine 2	923	12.6991,0	248	0.0284275	0.0475935	0.819488	0.063923	0.137635	0.597297	-0.743479
serine 1	922	11.7871,0	204	0.440348	0.497766	1.01169	0.409043	0.335809	0.884647	-0.176826
glycine 2	920	11.1004,0	174	1.15183	1.17769	0.578216	0.935877	0.519037	0.978038	-0.0320371
lactic acid	916	7.52871,0	117	1.08614	1.74362	1.73994	0.0166675	0.0700484	0.622921	-0.682879
pantothenic acid	915	19.0206,0	103	0.0375302	0.0531774	0.646158	0.192271	0.249032	0.705756	-0.502759
phosphate	911	10.6215,0	151	0.114564	0.0106531	1.61987	4.82722e-08	2.94071e-06	10.754	3.4268
Ethanolamine	908	10.511,0	174	0.208478	0.15022	1.58873	0.0307463	0.0896899	1.38782	0.472817
D-Talose 2	904	18.2545,0	319	0.173303	0.236403	0.669286	0.176176	0.238523	0.733081	-0.447956
stearic acid	903	21.3724,0	117	0.194907	0.240886	0.714869	0.27867	0.293301	0.809125	-0.305566
maltose	902	25.2388,0	361	0.249397	0.256316	0.205893	0.946021	0.521728	0.973005	-0.0394813
beta-Glycerophosphoric acid	901	16.2234,0	243	0.253424	0.231399	0.419995	0.480006	0.36678	1.09518	0.131171
hydroxylamine	898	8.35113,0	133	0.0377918	0.0218767	2.20778	4.79848e-05	0.0014616	1.72749	0.788678
N-Methyl-DL-alanine	898	9.15264,0	130	0.0270842	0.0394524	1.58621	0.0131699	0.0642263	0.686504	-0.54266
oxoproline	897	13.9286,0	156	3.48418	4.30855	1.53697	0.0225593	0.0779742	0.808666	-0.306384
glucose-6-phosphate 2	895	22.1128,0	387	0.214896	0.171115	0.57898	0.494098	0.372588	1.25586	0.32867
sucrose	894	24.4805,0	361	0.0398068	0.0340192	0.352684	0.643446	0.425934	1.17013	0.226666
glutamic acid	882	15.0676,0	246	0.382051	0.557235	1.76397	0.00241524	0.0241014	0.685619	-0.544521
sarcosine	881	8.65374,0	116	0.0157125	0.0147711	0.101101	0.795711	0.478498	1.06374	0.0891413
cholesterol	881	28.3754,0	57	4.58208e-08	0.371635	2.3888	0.00107896	0.015424	1.23295e-07	-22.9514
uracil	879	11.4879,0	241	0.00821476	0.00973093	1.01946	0.418993	0.340052	0.844191	-0.244358
ribose-5-phosphate 1	872	20.0715,0	315	0.0322363	0.0374085	0.465356	0.384859	0.329397	0.861738	-0.214679
Ciliatine	870	16.4284,0	398	0.267527	0.281952	0.43862	0.679904	0.439462	0.948837	-0.075768
histidine 2	870	18.3212,0	154	0.25175	0.35233	1.14519	0.281671	0.294547	0.714529	-0.484936
alpha-Aminoadipic acid	865	16.1423,0	260	0.0318732	0.0259153	0.0310576	0.341057	0.316278	1.2299	0.298538
heptadecanoic acid	857	20.488,0	117	0.0315035	0.0382169	0.943779	0.0935062	0.170603	0.824333	-0.2787
fumaric acid	850	11.6725,0	245	0.0164657	0.0217002	1.34241	0.0872912	0.164361	0.758783	-0.398242
ornithine	849	15.0308,0	142	2.05222	2.32808	0.990789	0.221234	0.265975	0.881507	-0.181956
Glucose-1-phosphate	849	16.6979,0	217	0.135829	0.151351	0.657563	0.43802	0.348523	0.897442	-0.156109
citrulline 1	845	17.3659,0	256	0.407284	0.437429	0.923337	0.300659	0.302075	0.931086	-0.103014
ornithine 1	842	17.2848,0	174	0.746801	0.795515	0.691342	0.536937	0.38934	0.938764	-0.0911655
D-Talose 1	842	18.0602,0	319	0.544769	0.61917	0.273134	0.535771	0.388901	0.879837	-0.184692
Myristic Acid	837	17.6193,0	117	0.049818	0.0489693	0.718496	0.905764	0.510868	1.01733	0.0247881
Methyl Phosphate	834	9.20848,0	241	0.0578901	0.0544739	0.378225	0.643317	0.425885	1.06271	0.0877514
arachidonic acid	820	22.4392,0	79	0.0298744	0.036604	0.956156	0.143614	0.215424	0.816152	-0.29309
lysine	819	18.3514,0	174	0.260652	0.249252	0.167102	0.792299	0.477425	1.04574	0.0645196
adenosine	814	24.498,0	236	0.0369616	0.0363044	1.03286	0.93762	0.519502	1.0181	0.0258812
alpha-ketoglutaric acid	808	14.5251,0	198	0.0109469	0.0118786	0.154697	0.714683	0.451785	0.921566	-0.117841
3-hydroxybutyric acid	807	8.97888,0	147	0.012474	0.0136642	0.59537	0.597388	0.410903	0.912896	-0.131477
D-(glycerol 1-phosphate)	806	16.6321,0	299	0.290891	0.241626	1.38457	0.0810593	0.157889	1.20389	0.267701
glycine 1	802	8.4314,0	102	0.111056	0.108728	0.0115883	0.915846	0.513634	1.02141	0.0305635
fructose-6-phosphate	799	21.8394,0	315	4.58208e-08	0.0814827	1.90705	0.0437072	0.108682	5.62338e-07	-20.7621
oleic acid	789	21.2046,0	117	0.0510306	0.056232	0.433999	0.361499	0.322663	0.907502	-0.140027
5-Aminovaleric acid 1	766	15.1826,0	174	0.0239974	0.0431036	0.871837	0.0239289	0.0795307	0.556738	-0.844929
Aminomalonic acid	756	13.2298,0	218	0.00837168	0.00814356	0.327971	0.93006	0.517481	1.02801	0.039857
cycloleucine 1	753	11.8754,0	156	0.0135663	0.0143398	0.497205	0.642021	0.425454	0.946058	-0.079999
unknown	752	16.583,0	174	0.0695953	0.0625186	0.411669	0.345225	0.31762	1.11319	0.154705
ribulose-5-phosphate 1	746	20.173,0	357	0.0365891	0.0375363	0.0572572	0.879841	0.503611	0.974766	-0.0368718
Galactinol 3	741	26.6567,0	204	0.0023188	0.00549458	0.440976	0.212796	0.261295	0.422016	-1.24463
alpha-ketoisocaproic acid 1	738	9.74284,0	89	0.00677179	0.010431	1.21677	0.0189971	0.0733212	0.649196	-0.623274
cis-gondoic acid	731	22.7909,0	117	0.0373823	0.0387502	0.137116	0.746991	0.462758	0.9647	-0.0518476
phenylpyruvate	726	14.6944,0	91	0.0145366	0.0122447	0.425524	0.424178	0.34226	1.18717	0.247528
Glucoheptonic acid 2	715	19.4922,0	217	0.433364	0.626297	0.908485	0.144128	0.215827	0.691946	-0.531269
Maleimide	713	8.0423,0	154	0.00201391	0.00916541	1.31737	0.178064	0.239725	0.21973	-2.1862
guanosine-5'-monophosphate	712	27.5138,0	169	0.0157023	0.0314989	1.66269	0.0311047	0.0902321	0.498502	-1.00433
6-phosphogluconic acid	692	22.7559,0	318	0.0213904	0.0280871	1.37926	0.0347765	0.0962128	0.761572	-0.392948
unknown	681	22.493,0	79	0.0206673	0.0266841	0.966418	0.151708	0.221619	0.774515	-0.368636
unknown	665	22.8117,0	299	0.00358539	0.010141	1.59977	0.0158587	0.0688498	0.353555	-1.49999
methionine sulfoxide 2	663	16.9111,0	128	0.00448794	0.011135	1.68214	0.0320267	0.0917878	0.403047	-1.31098
pentadecanoic acid	661	18.6165,0	117	4.58208e-08	0.0584039	2.89021	7.79284e-09	9.49469e-07	7.84551e-07	-20.2816
unknown	659	20.2541,0	147	0.261032	0.391138	1.0919	0.080667	0.157466	0.667366	-0.583451
prunin degr. Prod. 2	654	32.4657,0	204	0.0708413	0.013317	1.19812	0.0400155	0.103847	5.3196	2.41132
3-Aminoisobutyric acid 2	652	9.70371,0	102	0.0112188	0.0123419	0.612357	0.539119	0.390159	0.908996	-0.137654
unknown	650	20.116,0	315	4.58208e-08	0.00509503	2.15467	0.0031158	0.0282324	8.99323e-06	-16.7627
unknown	649	19.8482,0	73	0.222054	0.358094	1.31893	0.064491	0.138365	0.6201	-0.689427
unknown	648	16.4852,0	70	0.0384002	0.0333439	0.790089	0.234507	0.272952	1.15164	0.203692
2-Monopalmitin	648	23.886,0	218	0.00602501	0.00656885	0.89739	0.626108	0.42039	0.917209	-0.124678
Fructose 2,6-biphosphate degr prod 2	647	21.042,0	227	0.137404	0.123104	0.435956	0.401023	0.333741	1.11617	0.158551
Threonic acid	636	14.2974,0	73	0.0616465	0.0714768	0.66682	0.253973	0.282418	0.862469	-0.213456
Pyrrole-2-Carboxylic Acid	635	11.5851,0	240	0.00471482	0.0189585	2.34709	0.00163479	0.0187378	0.248691	-2.00757
lactose 1	632	24.9281,0	204	0.00515496	0.00362337	0.062934	0.397803	0.332895	1.4227	0.508628
L-Allothreonine 1	626	12.1176,0	240	0.00538079	0.00575962	0.0358526	0.71443	0.451698	0.934227	-0.0981552
pyrogallol	626	14.1136,0	239	0.00611204	0.00597071	0.319933	0.932668	0.51818	1.02367	0.0337527
unknown	617	11.0928,0	103	0.00682915	0.00257335	0.362758	0.476103	0.365145	2.6538	1.40806
unknown	615	11.7772,0	240	0.000856952	0.00168969	1.00156	0.0149735	0.0674439	0.507166	-0.979469
unknown	613	28.6311,0	69	0.00855481	0.00552642	0.798216	0.22064	0.265652	1.54798	0.630391
Levoglucosan	608	16.0016,0	217	0.00162896	0.00228423	0.296609	0.434616	0.346977	0.713131	-0.487761
Diglycerol 1	607	16.6101,0	205	0.0242427	0.101182	0.643669	0.0437101	0.108685	0.239595	-2.06133
sulfuric acid	603	9.09238,0	147	0.329783	0.302003	0.376483	0.471568	0.363228	1.09199	0.126956
5'-methylthioadenosine 1	598	25.6477,0	236	0.0020764	0.00554913	0.717019	0.00110068	0.015584	0.374185	-1.41818
unknown	591	17.4434,0	73	0.0068669	0.0396687	2.34673	8.44103e-06	0.00030403	0.173106	-2.53027
unknown	587	9.11738,0	130	0.0326099	0.0268058	0.652474	0.396498	0.332549	1.21653	0.282767
Pelargonic acid	585	11.8301,0	117	0.00282114	0.00411317	0.662803	0.0303436	0.0890735	0.68588	-0.543972
Zymosterol 1	574	28.6792,0	345	0.00941367	0.00654936	0.361651	0.197417	0.25223	1.43734	0.523404
2,4-diaminobutyric acid 5	573	15.2942,0	73	0.0747961	0.133481	1.66488	0.020633	0.0755621	0.56035	-0.835601
unknown	573	26.5013,0	204	0.000698712	0.00148672	0.318196	0.298926	0.301413	0.469967	-1.08937
unknown	572	19.9967,0	122	0.0218478	0.0306079	1.01742	0.210007	0.259704	0.713798	-0.486412
unknown	571	17.4789,0	217	4.58208e-08	4.92336e-08	0.945042	0.405611	0.334931	0.930681	-0.103641
androsterone 1	571	24.0765,0	79	0.0179279	0.0165584	0.758492	0.638026	0.424195	1.08271	0.11465
D-erythronolactone 1	566	12.7744,0	58	0.118517	0.135801	0.80033	0.50855	0.378387	0.872727	-0.196397
Galactonic acid	563	19.1059,0	217	1.23219	1.5305	1.23034	0.0910248	0.168035	0.805089	-0.31278
1,5-Anhydroglucitol	562	17.6377,0	217	0.00348632	0.00675697	1.53112	0.0506927	0.119021	0.515959	-0.954672
malonic acid 1	556	9.51344,0	147	0.200671	0.208861	0.665351	0.801491	0.480304	0.96079	-0.0577069
unknown	552	21.6114,0	204	0.0587893	0.0129574	1.0202	0.111949	0.187961	4.53711	2.18178
Methyl Palmitoleate	543	18.1927,0	97	0.0319579	0.03514	1.11074	0.611016	0.415462	0.909443	-0.136945
beta-Mannosylglycerate 1	543	21.1208,0	305	4.58208e-08	0.543623	2.88871	8.66374e-07	4.22231e-05	8.42879e-08	-23.5001
D-Glyceric acid	540	11.3607,0	189	0.00150757	0.00134251	0.082879	0.709356	0.449933	1.12295	0.16729
Analyte 654	540	19.3772,0	117	0.00623665	0.00673734	0.184331	0.569564	0.401261	0.925685	-0.111406
galactose 1	539	17.8733,0	204	0.0535897	0.0229829	1.72809	0.0066399	0.0462216	2.33172	1.22139
Methylmalonic acid	532	9.67013,0	231	0.00249345	0.00174254	0.606183	0.433908	0.346654	1.43093	0.516954
glutamine 2	528	16.0636,0	84	0.154159	0.154004	0.35255	0.995815	0.534511	1.00101	0.00145205
Analyte 533	524	16.8115,0	247	0.0528657	0.0904864	1.26162	0.0679074	0.142651	0.584239	-0.775368
ascorbate	524	18.622,0	332	0.00570047	0.0114792	2.47798	9.44756e-06	0.000328879	0.496593	-1.00986
Analyte 816	521	23.7972,0	73	0.0663234	0.103144	1.20694	0.0156326	0.0685005	0.643018	-0.637068
3-Hydroxypropionic acid 1	514	8.69644,0	147	0.202683	0.243339	0.511918	0.190815	0.24811	0.832925	-0.263741
unknown	514	10.5807,0	158	0.219626	0.283939	1.20747	0.298257	0.301155	0.773498	-0.37053
unknown	514	10.8919,0	211	0.000419227	0.0010219	0.458026	0.255942	0.283328	0.410241	-1.28546
4-aminobutyric acid 1	514	13.9945,0	174	0.0837242	0.126391	1.52317	0.0106233	0.0586569	0.66242	-0.594183
2-Amino-1-phenylethanol	512	16.371,0	174	4.58208e-08	4.92336e-08	0.945042	0.405611	0.334931	0.930681	-0.103641
24,25-dihydrolanosterol	508	29.4029,0	96	0.0104717	0.00488393	0.950848	0.0156347	0.0685037	2.14412	1.10039
oxamic acid	507	10.3351,0	147	0.0219495	0.0223386	0.259428	0.857848	0.497282	0.982585	-0.0253464
Maleamate 2	503	14.0978,0	241	0.0360869	0.0419696	0.979022	0.256847	0.283744	0.859835	-0.217869
N(epsilon)-Trimethyllysine	500	14.6033,0	102	0.0136468	0.00932044	0.522637	0.247675	0.279449	1.46418	0.550096
allose 1	500	15.4783,0	73	0.0259194	0.040148	0.88394	0.0531734	0.122763	0.645597	-0.631294
thymine	499	12.263,0	73	0.0177997	0.0618303	0.945642	0.0175486	0.0712699	0.28788	-1.79646
Analyte 828	498	24.369,0	289	0.0116332	0.0155974	0.758567	0.470808	0.362906	0.745838	-0.423065
beta-Glutamic acid 1	497	14.8427,0	188	0.0800786	0.0824593	0.0943971	0.87408	0.501968	0.971129	-0.0422646
Analyte 824	497	24.1175,0	289	0.0313714	0.0439767	0.779911	0.382277	0.32868	0.713366	-0.487286
3-Methylglutaric Acid	495	12.6285,0	172	0.0740493	0.0915783	1.32709	0.0790655	0.155723	0.80859	-0.30652
unknown	492	20.0443,0	73	0.0280242	0.0943854	2.23257	0.00173243	0.0191889	0.296913	-1.75189
3,6-Anhydro-D-galactose 1	491	15.8992,0	159	0.0287426	0.0321592	0.541379	0.478745	0.366253	0.893762	-0.162038
5-Dihydrocortisol 1	490	27.9795,0	73	0.0160898	0.00797743	1.36977	0.0216461	0.0768654	2.01692	1.01215
ribose	487	15.7036,0	217	0.0027895	0.00360254	0.270281	0.396223	0.332476	0.774315	-0.369008
Analyte 651	484	19.3321,0	318	0.0135956	0.0118943	0.722271	0.591388	0.408863	1.14303	0.192864
unknown	479	20.028,0	357	0.00617122	0.00736113	0.489689	0.31283	0.306597	0.838353	-0.254371
unknown	477	8.15567,0	167	0.000225807	0.000680417	1.58951	0.0166223	0.0699835	0.331866	-1.59133
Analyte 254	477	11.0317,0	129	0.00321323	0.00757872	0.877797	0.00014955	0.0036442	0.42398	-1.23793
adenine	477	17.8052,0	264	0.0492872	0.0496428	0.282681	0.947489	0.522115	0.992836	-0.010373
Salicylaldehyde	473	11.9115,0	119	0.00196793	0.00211627	0.535536	0.745258	0.46218	0.929907	-0.104842
Stigmasterol	472	29.1965,0	129	0.00153543	0.00355095	0.547933	0.0433214	0.108195	0.432401	-1.20956
unknown	467	16.0693,0	82	0.0124956	0.00534803	1.43533	0.10112	0.178121	2.33648	1.22434
unknown	464	9.44564,0	58	0.00284117	0.00408536	0.0493905	0.262872	0.286469	0.695453	-0.523975
unknown	464	20.1798,0	57	0.0488427	0.0473898	0.859472	0.839275	0.491811	1.03066	0.0435669
Analyte 838	461	24.6044,0	103	0.00602728	0.00657932	0.417892	0.749656	0.463643	0.916095	-0.126431
Analyte 132	457	8.73582,0	69	0.0170584	0.0185394	0.136407	0.69442	0.444672	0.920115	-0.120114
unknown	454	9.63132,0	73	0.0228111	0.0275354	0.912364	0.174204	0.237253	0.828429	-0.27155
Glutaric Acid	452	12.4012,0	174	0.0017788	0.00422197	1.12172	0.0158975	0.0689092	0.42132	-1.24701
MALONAMIDE 1	452	13.6856,0	116	0.00439712	0.00584715	0.160485	0.464989	0.360419	0.752011	-0.411175
unknown	451	26.9357,0	119	0.00675828	0.00870895	0.359709	0.320365	0.309288	0.776016	-0.365843
unknown	450	7.53594,0	234	0.0174318	0.00505028	1.46987	0.00094276	0.0143461	3.45166	1.78729
panthenol 2	450	18.5487,0	70	0.061965	0.065475	0.303421	0.712979	0.451194	0.946392	-0.07949
fucose 1	449	16.2361,0	69	4.58208e-08	0.0031566	1.35532	0.157255	0.225681	1.45159e-05	-16.072
Analyte 645	449	19.241,0	231	0.00151316	0.00211313	0.841566	0.272148	0.290536	0.716073	-0.481822
Analyte 825	448	24.1494,0	371	0.0144066	0.012645	0.187308	0.510277	0.37907	1.13931	0.188161
fructose 1	447	17.7727,0	103	0.00300398	0.00365931	0.0573279	0.613116	0.416155	0.820916	-0.284694
hydroxyurea	446	10.0871,0	101	0.366555	0.393597	0.177463	0.636869	0.423829	0.931295	-0.102691
1-Hexadecanol	442	18.7419,0	75	0.00678331	0.00537637	1.0483	0.281667	0.294546	1.26169	0.335357
20alpha-Hydroxycholesterol 2	436	29.3995,0	383	0.00249713	0.00609658	0.592453	0.259168	0.284803	0.409595	-1.28773
alpha-Tocopherol	430	28.1988,0	73	0.00110312	0.00217663	0.208525	0.226753	0.268931	0.506802	-0.980505
unknown	424	10.2949,0	146	0.0100263	0.0174007	0.498867	0.224209	0.267578	0.576199	-0.795361
Analyte 806	424	23.3447,0	205	0.0198926	0.01613	0.765154	0.218611	0.264541	1.23327	0.302486
DL-Anabasine 1	421	12.3018,0	239	0.00352043	0.00380377	0.47577	0.633949	0.422902	0.925511	-0.111678
Analyte 779	420	22.5108,0	73	0.0404023	0.0432	0.204214	0.777368	0.472681	0.935238	-0.0965951
phytosphingosine 1	420	24.1786,0	67	0.016978	0.0192471	0.244759	0.359224	0.321976	0.882109	-0.180971
conduritol b epoxide 2	419	18.6466,0	361	0.00174462	0.0028994	0.419807	0.276832	0.29253	0.601716	-0.732846
unknown	417	7.58961,0	147	0.00355043	0.00516872	1.85828	0.0102054	0.0575991	0.686906	-0.541815
Citraconic acid 4	415	11.5329,0	117	0.00048804	0.00116444	0.977002	0.1277	0.20222	0.419122	-1.25456
cytidine-monophosphate 1	415	19.2719,0	243	0.000422222	0.00142546	1.8497	0.0193986	0.0738594	0.296202	-1.75535
unknown	414	16.5245,0	128	0.0168563	0.0119288	0.748399	0.114406	0.190067	1.41308	0.498843
Analyte 771	411	22.2042,0	73	0.0382029	0.0419499	0.266192	0.586459	0.407171	0.910678	-0.134987
unknown	403	9.07113,0	281	0.0371313	0.0354031	0.278967	0.610209	0.415195	1.04882	0.0687614
11-beta-prostaglandin-F-2-alpha 1	402	25.1564,0	186	0.0174763	0.0118282	0.140312	0.18989	0.247521	1.47751	0.563169
Analyte 884	402	27.7094,0	73	0.000411956	0.00218088	0.449217	0.295713	0.300172	0.188895	-2.40435
5-aminovaleric acid lactam	401	8.77413,0	58	0.00118613	0.00203788	0.374314	0.527833	0.385888	0.582044	-0.7808
Analyte 859	401	25.863,0	169	0.000275499	0.000607205	1.05832	0.400929	0.333717	0.453717	-1.14013
unknown	400	19.6658,0	73	0.0115865	0.0217598	0.564199	0.218785	0.264637	0.532473	-0.909219
Analyte 787	399	22.8273,0	144	0.0806024	0.11613	0.877668	0.146707	0.21783	0.694071	-0.526846
2-ketobutyric acid 2	396	7.66979,0	89	0.00455465	0.00742489	0.80306	0.0304539	0.089243	0.613429	-0.705031
3-(1-Pyrazolyl)-L-alanine	396	14.2304,0	142	1.01845	1.15011	0.325427	0.713112	0.45124	0.885521	-0.175402
unknown	395	16.5577,0	315	0.00609668	0.00628023	0.291731	0.886663	0.505541	0.970773	-0.0427947
unknown	394	14.8378,0	211	0.138774	0.15703	0.600465	0.511389	0.379508	0.883741	-0.178304
unknown	392	8.79706,0	89	0.00547708	0.00529115	0.330801	0.883121	0.504541	1.03514	0.0498268
Analyte 212	392	10.2844,0	231	0.000313663	0.00238653	1.56313	0.00144663	0.0177737	0.131431	-2.92762
2,3-Dimethylsuccinic acid	389	11.6643,0	117	0.0010605	0.00224857	1.01218	0.0244565	0.0800988	0.471631	-1.08427
Dehydroascorbic Acid 1	389	17.5561,0	173	0.00094608	2.60753e-05	1.96704	0.00666648	0.046326	36.2826	5.1812
3-Methylthiopropylamine	388	14.5449,0	174	0.00627334	0.0111144	0.74374	0.110921	0.187067	0.564432	-0.825128
2-ketoadipate 3	387	10.222,0	96	0.0161552	0.0185969	0.485397	0.333865	0.313912	0.868704	-0.203063
Phosphoglycolic acid	387	14.7528,0	340	0.120515	0.144501	0.486935	0.29571	0.300171	0.834007	-0.261868
shikimic acid	387	17.1184,0	96	0.00316137	0.00367752	0.382898	0.752678	0.464644	0.859647	-0.218184
Octadecanol	386	20.5954,0	75	0.00414704	0.00638049	1.87161	0.00358823	0.0312131	0.649957	-0.621584
phthalic acid	384	15.9714,0	68	0.00241568	0.00200515	0.204298	0.801934	0.480442	1.20473	0.268714
unknown	383	15.3741,0	174	0.00512231	0.00435127	0.612274	0.684855	0.44125	1.1772	0.235359
unknown	383	17.6579,0	174	0.0309329	0.0266709	0.229965	0.45152	0.354556	1.1598	0.213874
2-hydroxy-3-isopropylbutanedioic acid	382	14.5158,0	129	0.00691363	0.0278988	1.21417	0.00215439	0.0223441	0.247811	-2.01269
unknown	381	9.467,0	170	0.00496853	0.00858762	1.17242	0.0332975	0.0938717	0.578569	-0.78944
unknown	379	9.32578,0	89	0.00384671	0.00456045	0.101516	0.409404	0.335901	0.843494	-0.245551
unknown	378	16.3631,0	142	0.0353546	0.0568013	1.35158	0.0217292	0.0769688	0.622426	-0.684027
unknown	376	13.1652,0	254	0.530098	0.709481	0.569802	0.114923	0.190505	0.747164	-0.420504
unknown	376	27.3342,0	73	0.00179203	0.0111434	2.42257	0.00129523	0.016891	0.160815	-2.63653
unknown	373	16.0162,0	272	0.00278246	0.00495671	0.175264	0.0960819	0.173206	0.561351	-0.833024
1-Methyladenosine 2	369	22.5477,0	226	0.0013736	0.00259184	1.89507	0.104363	0.181168	0.529972	-0.916013
Analyte 712	368	20.8304,0	73	0.00491886	0.00868863	0.301848	0.255355	0.283057	0.566126	-0.820804
Analyte 340	367	13.1182,0	243	0.883476	1.05209	1.25944	0.118666	0.194049	0.839735	-0.251995
Dihydroxyacetone	366	10.18,0	73	0.00938643	0.0161301	0.687869	0.00697857	0.0475256	0.581922	-0.781103
Atropine	366	21.7913,0	55	0.0217226	0.0245751	0.9292	0.518806	0.382409	0.883927	-0.178001
Analyte 362	362	13.4424,0	58	0.0229957	0.0046508	1.59358	0.0155897	0.0684336	4.94445	2.30581
Analyte 817	362	23.8105,0	387	0.00505923	0.00731276	1.24217	0.265528	0.287647	0.691836	-0.531498
O-acetylserine 1	356	12.2204,0	84	0.00459953	0.00477174	0.0846172	0.898782	0.508935	0.963912	-0.053026
L-Threose 2	356	13.0351,0	350	0.0237037	0.0291803	1.16616	0.150689	0.220857	0.812319	-0.299882
Analyte 810	353	23.4864,0	55	0.0365377	0.0220544	0.727303	0.0125072	0.0629059	1.65671	0.728317
Analyte 83	352	7.61983,0	221	0.00376286	0.00427257	0.81435	0.546861	0.393039	0.880702	-0.183274
Adipamide 5	351	17.0993,0	128	4.58208e-08	0.00203214	1.48913	0.0671117	0.141669	2.25481e-05	-15.4366
succinate semialdehyde 2	350	9.39754,0	132	0.000997446	0.00329071	0.709418	0.00011385	0.00298405	0.30311	-1.72209
Analyte 418	349	14.413,0	89	0.0385441	0.0415557	0.380091	0.630036	0.421652	0.927528	-0.108537
unknown	347	19.2116,0	215	4.58208e-08	0.000457257	0.797188	0.343434	0.317046	0.000100208	-13.2847
trans-3,5-Dimethoxy-4-hydroxycinnamaldehyde 1	344	20.0996,0	174	0.00944692	0.0115834	0.333255	0.427232	0.343587	0.815553	-0.294149
3-Hydroxyflavone	344	22.0806,0	163	0.000584279	0.00281191	1.1275	0.0367668	0.0992289	0.207787	-2.26682
unknown	341	12.7336,0	155	0.00188922	0.00170815	0.814597	0.70558	0.448613	1.106	0.145355
Analyte 277	340	11.3918,0	215	0.00616353	0.00917153	1.80171	0.22976	0.270509	0.672029	-0.573405
Tartronic acid	340	11.9834,0	194	0.00273255	0.00334787	1.01854	0.138494	0.21133	0.816208	-0.292991
glucose 2	340	18.1107,0	208	4.58208e-08	0.000446187	0.745248	0.343433	0.317046	0.000102694	-13.2494
Analyte 565	339	17.6132,0	59	0.0349355	0.0250999	1.46126	0.0253927	0.0810671	1.39186	0.477011
Analyte 292	337	11.7025,0	221	0.0027471	0.00350341	0.565977	0.097967	0.175072	0.784122	-0.350851
N-Acetyl-L-leucine 1	336	13.9184,0	246	0.00126464	0.00395629	1.62487	0.067462	0.142102	0.319652	-1.64543
glucuronic acid 2	334	18.487,0	216	0.00336405	0.00479181	0.621431	0.0889497	0.166011	0.702041	-0.510372
unknown	334	21.7636,0	160	0.0536302	0.0342276	0.477719	0.0770037	0.153432	1.56687	0.647882
Analyte 814	332	23.7036,0	73	0.00244036	0.00269604	0.337301	0.864249	0.499141	0.905164	-0.143748
Behenic acid	331	24.5905,0	129	0.0196224	0.0160199	0.620064	0.265649	0.2877	1.22488	0.292635
Analyte 860	331	25.892,0	144	4.58208e-08	4.92336e-08	0.945042	0.405611	0.334931	0.930681	-0.103641
Analyte 98	330	7.97105,0	73	0.00858945	0.0092069	0.878491	0.311087	0.305963	0.932936	-0.10015
Analyte 192	330	9.88203,0	147	0.00464323	0.00511531	0.547021	0.654101	0.429955	0.907712	-0.139693
Analyte 739	330	21.356,0	131	0.294037	0.297449	0.447866	0.94999	0.522772	0.988529	-0.0166448
Analyte 89	328	7.75017,0	173	0.000122718	4.92336e-08	0.419951	0.343452	0.317052	2492.56	11.2834
Analyte 156	327	9.20496,0	207	0.0201896	0.0204078	0.170582	0.953266	0.523631	0.989307	-0.0155093
Analyte 619	327	18.7076,0	73	0.026205	0.0153267	1.25561	0.0485515	0.115687	1.70976	0.77379
N-Acetyltryptophan 4	324	23.0361,0	131	0.139846	0.149825	0.387847	0.69575	0.445145	0.933396	-0.0994387
alpha-Santonin 1	322	21.5858,0	107	0.0275762	0.0211279	0.693858	0.250542	0.280811	1.3052	0.384273
arbutin	320	23.8712,0	69	0.00805732	0.00684631	0.0268466	0.477102	0.365564	1.17689	0.234974
Analyte 308	319	12.1547,0	89	0.0020968	0.000805298	1.3332	0.0200297	0.0747464	2.60376	1.3806
canavanine degr prod	318	9.83042,0	156	0.00413293	0.00414073	0.61078	0.990219	0.533108	0.998116	-0.00272115
3-Cyanoalanine	317	11.8679,0	255	0.00469308	0.00421649	0.636717	0.327579	0.311789	1.11303	0.154493
unknown	317	18.6405,0	158	0.00945847	0.00791988	0.671759	0.581836	0.405571	1.19427	0.256128
Analyte 744	316	21.4542,0	107	0.00642118	0.00481207	0.71797	0.192084	0.248913	1.33439	0.416182
Analyte 139	315	8.85396,0	89	0.00160562	0.00341818	0.747725	0.0414857	0.105822	0.469728	-1.0901
o-Hydroxyhippuric acid 2	315	19.9584,0	122	0.0526705	0.0614344	0.927423	0.452121	0.354821	0.857346	-0.222051
unknown	315	21.6509,0	253	0.000239175	0.00102099	0.857815	0.0905697	0.167595	0.234259	-2.09383
unknown	314	11.4467,0	166	0.0202609	0.0113295	2.02561	0.00167147	0.0189109	1.78833	0.83861
Analyte 876	314	26.8091,0	73	0.000836156	0.00344293	1.74035	0.0418796	0.10634	0.242862	-2.04179
unknown	313	10.4636,0	190	0.00194747	0.00251368	0.667642	0.328012	0.311937	0.774751	-0.368196
8-Aminocaprylic acid	310	18.4441,0	86	0.00957348	0.0140479	1.4554	0.156726	0.2253	0.68149	-0.553236
N-alpha-Acetyl-L-ornithine 1	310	18.8264,0	231	0.00313153	0.00416082	0.00134472	0.168276	0.233342	0.752622	-0.410003
N-Acetyl-L-glutamic acid 1	308	16.5719,0	287	0.0107583	0.00927371	0.293984	0.527116	0.385614	1.16009	0.214231
Analyte 776	305	22.4269,0	56	0.00486557	0.00885822	0.646149	0.041353	0.105646	0.549271	-0.864409
unknown	304	24.8589,0	240	0.00419419	0.00380164	1.0575	0.730305	0.457147	1.10326	0.14177
unknown	302	15.4082,0	211	0.0200597	0.0223363	0.718326	0.320057	0.309179	0.898076	-0.15509
uridine 2	301	23.1163,0	87	0.00717488	0.00706368	0.392355	0.94857	0.522399	1.01574	0.0225345
Analyte 829	301	24.4032,0	131	0.00756027	0.00572362	0.894428	0.508727	0.378457	1.32089	0.401509
2-deoxy-D-glucose 1	298	16.8085,0	156	0.0017304	0.00244096	0.167976	0.751591	0.464285	0.708901	-0.496343
2-Methylglutaric Acid	297	12.5532,0	172	0.0149507	0.0270059	1.46827	0.0257199	0.0813941	0.553609	-0.85306
Analyte 705	297	20.6614,0	156	0.00140658	0.000745648	0.482408	0.186779	0.245518	1.88638	0.915621
unknown	297	20.9413,0	126	0.00010333	0.0032046	2.37969	0.00165764	0.0188462	0.0322443	-4.95481
DL-dihydrosphingosine 1	297	23.3359,0	201	0.000804371	0.00181865	1.89401	0.0467669	0.112832	0.442289	-1.17694
Analyte 316	295	12.3735,0	100	0.00883397	0.0102268	1.0976	0.219326	0.264934	0.863804	-0.211224
Analyte 544	295	17.0286,0	128	0.00532682	0.00766709	0.606452	0.0295779	0.0878796	0.694764	-0.525405
Analyte 691	294	20.3639,0	86	0.148001	0.134156	0.536001	0.547871	0.393412	1.1032	0.141691
Analyte 738	294	21.3171,0	188	0.00688591	0.00848115	0.517523	0.172537	0.236167	0.811908	-0.300611
unknown	293	9.02703,0	77	0.0020766	0.00259015	0.878241	0.331133	0.312995	0.801731	-0.318809
unknown	292	21.9174,0	55	0.0510694	0.0340991	1.80293	0.0056151	0.0418983	1.49768	0.582726
Analyte 803	290	23.3075,0	226	0.0152132	0.0347457	1.88709	0.0126292	0.0631552	0.437844	-1.19151
unknown	289	12.8377,0	82	0.00820035	0.00644012	0.503558	0.691014	0.443458	1.27332	0.348597
Analyte 750	289	21.6258,0	160	0.00664181	0.00485063	0.671702	0.240278	0.275849	1.36927	0.453403
unknown	288	9.10969,0	68	0.00289063	0.00900678	0.979799	0.110674	0.186851	0.320939	-1.63963
N-Ethylglycine 1	288	12.4442,0	102	0.0100833	0.0108495	0.443923	0.787986	0.476064	0.929378	-0.105663
Analyte 424	288	14.5704,0	217	0.00968742	0.0109233	0.773734	0.394145	0.331922	0.886861	-0.17322
Analyte 433	283	14.7285,0	154	0.00096024	4.92336e-08	0.385587	0.343439	0.317047	19503.7	14.2515
Analyte 75	282	7.42383,0	207	0.0183807	0.0191058	0.443378	0.619492	0.418245	0.962047	-0.0558201
Analyte 697	282	20.5037,0	218	5.97712e-05	0.000507915	1.35264	0.0357212	0.0976631	0.11768	-3.08706
Biuret 3	280	12.5154,0	229	0.00215212	0.00193534	0.561245	0.722336	0.454425	1.11201	0.153172
Analyte 791	280	22.9376,0	154	0.0356119	0.0312915	0.0942959	0.556766	0.396666	1.13807	0.186589
Methoxamedrine 1	278	16.93,0	165	0.000805021	0.00291034	1.05814	0.0157673	0.0687095	0.276607	-1.85409
Analyte 115	277	8.45218,0	245	0.0102847	0.0124824	1.28197	0.10684	0.183436	0.823938	-0.279392
unknown	277	10.1102,0	142	0.00243917	0.00529896	0.700614	0.00640393	0.0452783	0.460311	-1.11932
maleic acid	277	11.0044,0	341	0.00654896	0.00438735	0.146306	0.223474	0.267184	1.49269	0.577916
Analyte 303	277	12.0187,0	160	4.58208e-08	4.92336e-08	0.945042	0.405611	0.334931	0.930681	-0.103641
Analyte 801	277	23.2094,0	79	0.00345819	0.00324069	0.878487	0.765461	0.468835	1.06711	0.0937149
prostaglandin A2 1	277	24.5746,0	157	0.0289925	0.023393	0.221817	0.327743	0.311845	1.23937	0.309606
glutathione 1	275	20.6913,0	107	0.0038938	0.00257938	1.26819	0.111843	0.187869	1.50959	0.594157
Analyte 793	275	22.9795,0	157	0.184848	0.174561	0.874947	0.752336	0.464531	1.05893	0.0826095
D-galacturonic acid 2	274	18.7356,0	292	4.58208e-08	4.92336e-08	0.945042	0.405611	0.334931	0.930681	-0.103641
3,5-Dihydroxyphenylglycine 1	274	18.7749,0	283	0.00116199	0.00280392	1.41646	0.0170446	0.0705814	0.414417	-1.27085
Analyte 713	274	20.8906,0	142	0.0012013	0.00184394	1.02366	0.401275	0.333807	0.651488	-0.61819
Analyte 808	274	23.4296,0	173	0.00656213	0.00696025	1.31755	0.826989	0.488126	0.942801	-0.0849749
1-Methylhydantoin 1	273	11.4707,0	127	0.00399211	0.00460146	0.644248	0.588733	0.407953	0.867574	-0.204941
indole-3-acetamide 4	273	21.5324,0	79	0.00195949	0.00284385	1.55016	0.161611	0.228772	0.689027	-0.537369
Isoxanthopterin	272	20.4293,0	265	0.000380993	0.00048395	0.410437	0.784443	0.47494	0.787258	-0.345092
unknown	271	10.01,0	116	0.00568703	0.00652477	0.485922	0.321151	0.309564	0.871607	-0.198251
salicin	271	23.3755,0	268	0.00688689	0.00500627	0.096462	0.284946	0.295889	1.37565	0.460115
unknown	270	8.92762,0	100	0.059464	0.0580264	0.212432	0.907437	0.511329	1.02478	0.0353076
Analyte 160	270	9.26056,0	221	0.00424001	0.00442229	0.153723	0.817978	0.485389	0.958781	-0.060727
unknown	270	16.5406,0	83	0.000657142	0.000855259	0.756786	0.775129	0.471962	0.768354	-0.380156
Melatonin 3	270	23.2267,0	160	0.00440595	0.00224625	0.497011	0.0646623	0.138585	1.96146	0.971931
unknown	269	15.8527,0	258	0.0869327	0.101168	0.726554	0.60598	0.41379	0.859287	-0.218789
5,6-dihydrouracil 1	268	13.4953,0	243	0.00118861	0.000636914	0.289098	0.36777	0.324526	1.8662	0.900105
Analyte 262	266	11.1904,0	186	0.00539476	0.00468625	0.425749	0.693286	0.444269	1.15119	0.203125
oxamide	266	11.2283,0	281	0.00229433	0.00298868	0.856166	0.144185	0.215872	0.767672	-0.381438
Analyte 737	266	21.2734,0	200	0.000210957	0.0006229	1.21695	0.243488	0.277427	0.338669	-1.56205
cytidine-5'-monophosphate	266	22.9615,0	168	0.522375	0.568326	1.23333	0.724082	0.455024	0.919148	-0.121631
Analyte 324	265	12.5453,0	58	0.00194393	0.0023154	0.030434	0.626152	0.420404	0.839566	-0.252285
2-Furoic Acid	264	8.59004,0	95	0.00216767	0.00483847	1.56844	0.0408978	0.10504	0.448006	-1.15841
unknown	264	11.7359,0	58	0.00691257	0.0126101	0.961437	0.0153377	0.068035	0.548177	-0.867286
N-ethylmaleamic acid 3	264	13.2893,0	155	0.00989424	0.00465012	1.19131	0.00857337	0.0529763	2.12774	1.08932
Analyte 346	263	13.2087,0	188	0.000223591	0.000441826	0.283578	0.563525	0.399106	0.506061	-0.982617
epsilon-Caprolactam	261	10.7451,0	55	0.000589519	0.00182751	1.46796	0.0126418	0.0631809	0.32258	-1.63227
unknown	261	14.4838,0	169	0.0122099	0.0177444	0.0331571	0.393662	0.331793	0.688102	-0.539306
palmitoleic acid	261	19.3501,0	86	0.0140124	0.0105491	0.589701	0.260331	0.285329	1.3283	0.409582
unknown	260	7.3129,0	142	0.00505704	0.00856874	0.381679	0.210902	0.260217	0.590173	-0.760791
cis-Phytol	260	20.2969,0	86	0.105314	0.103215	0.232518	0.910236	0.512099	1.02034	0.0290476
Analyte 67	259	7.24475,0	318	0.00379414	0.00418997	0.823549	0.255914	0.283315	0.905529	-0.143168
Analyte 176	258	9.50036,0	221	0.00265585	0.00313668	0.279862	0.46072	0.358577	0.846707	-0.240065
4-Acetamidobutyric acid 1	257	13.4633,0	128	0.00633309	0.0606344	2.22638	0.00102717	0.0150299	0.104447	-3.25916
Analyte 709	257	20.7651,0	75	0.0462037	0.0462861	0.428984	0.993554	0.533945	0.998219	-0.00257117
N-cyclohexylformamide 2	255	9.7602,0	170	0.00424349	0.00585274	0.607572	0.0450688	0.110559	0.725044	-0.46386
catechol	255	11.2173,0	69	0.00130715	0.0186203	2.70178	5.98023e-09	9.49469e-07	0.0702	-3.83238
salicyl alcohol	255	12.8651,0	243	0.00551867	0.00553434	0.413507	0.986002	0.532046	0.997168	-0.00409216
canavanine 1	254	18.9033,0	352	0.00637762	0.0114971	1.63293	0.00169701	0.0190288	0.554716	-0.850178
Analyte 747	254	21.5769,0	315	0.00194875	0.00202847	0.180845	0.936329	0.519158	0.960701	-0.0578413
xanthosine	254	24.8372,0	254	0.00518696	0.00374852	0.263408	0.262454	0.286282	1.38374	0.468568
pimelic acid	253	14.8847,0	156	0.0425746	0.0500736	0.509546	0.564341	0.399398	0.850241	-0.234057
Analyte 82	252	7.6101,0	119	0.00098874	0.00177069	0.671024	0.239862	0.275643	0.558392	-0.840651
Phytanic acid	252	20.9189,0	160	0.00667192	0.00479189	0.497133	0.128892	0.203259	1.39233	0.477505
unknown	251	16.0965,0	200	0.0024808	0.00370353	0.250595	0.167789	0.233014	0.669846	-0.578098
Analyte 665	250	19.7878,0	218	0.00486345	0.00516169	0.54045	0.751188	0.464151	0.942221	-0.0858632
d-Glucoheptose 2	250	20.4418,0	398	4.58208e-08	4.92336e-08	0.945042	0.405611	0.334931	0.930681	-0.103641
Analyte 664	249	19.7629,0	107	0.00209692	0.003527	1.10662	0.163026	0.229758	0.594533	-0.750172
Analyte 148	248	9.05337,0	128	0.00935194	0.0114909	0.484161	0.488589	0.370336	0.813857	-0.297152
Allo-inositol	246	18.0044,0	179	0.00817572	0.00624437	0.0353832	0.590795	0.40866	1.30929	0.38879
cis-1,2-Dihydronaphthalene-1,2-diol	245	15.7761,0	64	0.00293501	0.00894859	1.13496	0.0862989	0.163359	0.327986	-1.6083
noradrenaline	245	20.5189,0	100	4.58208e-08	4.92336e-08	0.945042	0.405611	0.334931	0.930681	-0.103641
unknown	244	21.216,0	179	4.58208e-08	4.92336e-08	0.945042	0.405611	0.334931	0.930681	-0.103641
Citraconic acid degr1	243	10.056,0	97	0.00536419	0.00744646	0.787737	0.176223	0.238553	0.720367	-0.473195
Analyte 321	242	12.4789,0	270	0.00467815	0.00410966	0.276366	0.414702	0.338206	1.13833	0.18692
Analyte 65	241	7.17641,0	72	0.000640269	0.00385762	1.13792	0.0188398	0.0731063	0.165975	-2.59096
Analyte 164	241	9.31832,0	237	0.0144944	0.0129958	0.931182	0.269232	0.289273	1.11532	0.157454
unknown	241	20.5901,0	397	4.58208e-08	4.92336e-08	0.945042	0.405611	0.334931	0.930681	-0.103641
Analyte 112	239	8.35809,0	73	0.205693	0.17175	1.55259	0.0154256	0.068175	1.19763	0.260182
unknown	239	8.76613,0	267	0.00177927	0.00202307	0.339888	0.53976	0.390399	0.879487	-0.185266
Analyte 310	239	12.2079,0	89	0.00104743	0.00232283	0.876374	0.0562267	0.127202	0.450928	-1.14903
Analyte 380	236	13.7642,0	210	0.00492047	0.00635081	0.483284	0.248019	0.279613	0.774778	-0.368145
unknown	235	19.4051,0	87	0.00277674	0.00327123	0.629222	0.623958	0.419695	0.848835	-0.236443
Halostachine 2	234	13.8318,0	170	0.0388292	0.0619169	0.238947	0.0575455	0.129064	0.627118	-0.673192
Analyte 191	233	9.8717,0	73	0.0218861	0.0285405	1.31181	0.288925	0.297494	0.766844	-0.382996
Analyte 572	233	17.728,0	96	0.000204151	0.00250373	2.01719	0.00132682	0.0170841	0.0815384	-3.61638
Analyte 244	232	10.8282,0	231	0.000609061	0.000981649	1.06074	0.352864	0.320025	0.620446	-0.688622
Analyte 685	232	20.2214,0	106	0.0157409	0.00999906	0.14651	0.0387714	0.102121	1.57424	0.654652
methionine 2	230	14.1352,0	246	0.00454592	0.00465742	0.415865	0.903215	0.510164	0.976058	-0.0349606
Analyte 267	229	11.2499,0	130	0.00819989	0.00895148	0.466336	0.551181	0.394629	0.916037	-0.126522
unknown	228	8.87679,0	212	0.00724332	0.00802086	0.38262	0.628272	0.421086	0.90306	-0.147106
unknown	228	10.7387,0	82	4.58208e-08	4.92336e-08	0.945042	0.405611	0.334931	0.930681	-0.103641
Analyte 657	228	19.464,0	214	4.58208e-08	4.92336e-08	0.945042	0.405611	0.334931	0.930681	-0.103641
Analyte 834	228	24.5636,0	196	0.0505095	0.0560961	1.40446	0.685044	0.441318	0.900409	-0.151348
Analyte 359	227	13.3659,0	174	0.00685131	0.00529858	0.739861	0.182345	0.242605	1.29305	0.370773
thymidine 5'-monophosphate degr prod	227	16.9418,0	243	0.000375212	0.00182032	1.68358	0.0222347	0.0775869	0.206124	-2.27841
Analyte 304	225	12.0248,0	73	0.00475985	0.00805902	0.92406	0.00502478	0.0391135	0.590624	-0.759689
Analyte 436	225	14.7795,0	246	0.00022125	0.000168565	0.622739	0.760756	0.4673	1.31255	0.392374
Analyte 159	223	9.24906,0	267	0.00131824	0.00181616	0.875682	0.0775064	0.153995	0.72584	-0.462277
Analyte 168	223	9.36181,0	211	0.00590978	0.00694237	0.532627	0.284034	0.295517	0.851263	-0.232323
D-Altrose 1	223	18.1162,0	284	0.00201515	0.002736	0.0127956	0.377606	0.327366	0.736531	-0.441181
Analyte 127	222	8.63392,0	156	0.0239689	0.0273946	0.921046	0.417931	0.339597	0.87495	-0.192727
Analyte 335	222	12.8489,0	160	0.00372597	0.00348495	0.380401	0.826662	0.488027	1.06916	0.0964761
Analyte 129	221	8.67857,0	152	0.0132036	0.0169725	0.54828	0.0630192	0.136462	0.777943	-0.362264
Analyte 627	221	18.846,0	156	0.0210874	0.0218611	0.322713	0.926762	0.516593	0.964608	-0.0519854
Lumazine	220	17.7952,0	149	0.0184794	0.359706	2.84423	2.52803e-08	2.05341e-06	0.0513735	-4.28283
Analyte 724	220	21.0831,0	326	4.58208e-08	4.92336e-08	0.945042	0.405611	0.334931	0.930681	-0.103641
Analyte 447	217	14.9386,0	154	0.00577237	0.00711705	1.06052	0.4014	0.33384	0.811063	-0.302115
Analyte 94	216	7.85867,0	75	0.0332171	0.0345169	0.0610523	0.809821	0.482885	0.962343	-0.0553765
Analyte 100	216	8.03775,0	151	0.000219754	4.92336e-08	0.588291	0.343444	0.317049	4463.5	12.124
Analyte 162	214	9.28815,0	74	4.58208e-08	0.0108632	2.17447	0.00314617	0.0283944	4.21798e-06	-17.855
unknown	214	10.9626,0	180	0.0541231	0.0643488	1.36186	0.0457969	0.111543	0.841089	-0.24967
Analyte 790	214	22.9282,0	157	0.0112353	0.0190089	0.861947	0.246844	0.279051	0.591054	-0.758637
Analyte 260	212	11.1419,0	140	0.00597479	0.00773525	1.15591	0.170998	0.235155	0.772411	-0.372559
Analyte 634	212	18.9699,0	369	0.000909023	0.00211759	0.738414	0.118051	0.193473	0.429272	-1.22004
Analyte 794	211	23.0028,0	210	0.106326	0.0974299	0.6507	0.727145	0.45607	1.0913	0.126053
Analyte 480	209	15.8371,0	243	4.58208e-08	0.00166599	1.38011	0.0884349	0.165502	2.75036e-05	-15.15
Analyte 180	208	9.57189,0	226	0.00332287	0.00352984	0.159489	0.747576	0.462953	0.941367	-0.0871711
Bis(2-hydroxypropyl)amine 1	208	11.0527,0	77	0.00364387	0.00285922	0.76656	0.381104	0.328352	1.27443	0.349849
urocanic acid 1	207	19.1887,0	283	0.0063655	0.00808064	0.988967	0.114847	0.190441	0.787747	-0.344196
Analyte 282	206	11.5014,0	58	0.0755122	0.165484	0.273686	0.0247837	0.0804428	0.456311	-1.13191
Analyte 623	205	18.7845,0	146	0.00144796	0.00156779	0.418822	0.799902	0.479809	0.923568	-0.114709
L-glutamic acid	202	14.0652,0	185	0.00333995	0.00633045	1.16342	0.00508767	0.0394215	0.5276	-0.922484
unknown	195	9.11119,0	84	0.27257	0.367968	0.980257	0.204971	0.256773	0.740746	-0.43295
Analyte 88	194	7.68934,0	225	0.0032285	0.00359401	0.291017	0.642944	0.425743	0.8983	-0.154731
Analyte 428	194	14.6296,0	142	4.58208e-08	4.92336e-08	0.945042	0.405611	0.334931	0.930681	-0.103641
Analyte 305	190	12.0692,0	213	0.00181031	0.000770205	1.2702	0.0180054	0.0719264	2.35042	1.23292
Analyte 124	189	8.57729,0	141	0.0131158	0.00749282	2.025	0.00257915	0.0251392	1.75045	0.807729
Analyte 416	187	14.37,0	240	0.00229338	0.00218771	0.47824	0.853675	0.496063	1.0483	0.0680551
Analyte 795	187	23.0207,0	115	0.126253	0.126215	0.892254	0.998663	0.535221	1.0003	0.000435557
Analyte 478	186	15.7886,0	82	4.58208e-08	0.00024957	0.824987	0.343431	0.317045	0.000183599	-12.4112
Analyte 735	183	21.252,0	204	0.705165	0.29916	0.955941	0.264282	0.287096	2.35715	1.23704
Analyte 161	178	9.2713,0	98	0.036831	0.0477145	0.837385	0.364639	0.323601	0.771903	-0.373508
Analyte 181	173	9.61782,0	58	0.039984	0.0961273	2.0227	0.00740015	0.0490719	0.415949	-1.26552
Analyte 207	167	10.1561,0	58	0.000901061	0.000674495	0.202902	0.603504	0.412962	1.3359	0.417816
Analyte 221	159	10.4466,0	98	0.0119249	0.0154429	1.11778	0.10147	0.178454	0.772191	-0.37297
Analyte 225	143	10.5248,0	231	0.00654953	0.0102284	0.798192	0.015525	0.0683319	0.64033	-0.643114
Analyte 641	143	19.1714,0	231	4.58208e-08	4.92336e-08	0.945042	0.405611	0.334931	0.930681	-0.103641
Analyte 1	0	6.12634,0	100	0.130062	0.162515	0.292574	0.301763	0.302495	0.800306	-0.321375
Analyte 4	0	6.16009,0	114	0.00465757	0.00430494	0.0424761	0.956273	0.524417	1.08191	0.113584
Analyte 5	0	6.16011,0	176	0.524795	0.594213	0.138231	0.49353	0.372357	0.883176	-0.179228
Analyte 9	0	6.18133,0	163	0.396862	0.415329	0.492397	0.844396	0.493331	0.955536	-0.0656174
Analyte 11	0	6.20565,0	157	4.58208e-08	0.0428525	1.2164	0.0898307	0.166876	1.06927e-06	-19.8349
Analyte 15	0	6.28628,0	147	0.00971766	0.0200245	1.72494	0.16415	0.230535	0.485288	-1.04309
Analyte 17	0	6.28893,0	85	0.00326401	0.00242676	0.469721	0.457223	0.357057	1.34501	0.427613
Analyte 20	0	6.3425,0	58	0.00394608	0.0109895	0.947984	0.0612134	0.134079	0.359076	-1.47764
Analyte 21	0	6.34642,0	146	0.0108951	0.0119868	0.802056	0.303438	0.303128	0.908918	-0.137777
Analyte 28	0	6.42533,0	281	0.0382205	0.0360179	0.399693	0.848549	0.494558	1.06115	0.085634
Analyte 30	0	6.46048,0	221	0.0648009	0.0624773	0.110026	0.823862	0.487179	1.03719	0.0526827
Analyte 32	0	6.4766,0	152	0.00484432	0.00401232	0.908056	0.17411	0.237192	1.20736	0.271855
Analyte 33	0	6.48918,0	147	0.0530483	0.0588136	0.496601	0.606919	0.414103	0.901973	-0.148843
Analyte 35	0	6.57569,0	160	0.652865	0.954594	0.589025	0.0152657	0.0679196	0.683918	-0.548104
Analyte 39	0	6.67356,0	121	0.199404	0.211343	0.495465	0.523937	0.384394	0.943512	-0.0838877
Analyte 41	0	6.68424,0	117	0.000840991	0.00265397	1.13928	0.00780798	0.0504923	0.31688	-1.65799
Analyte 42	0	6.75821,0	191	0.00269739	0.00412488	1.0058	0.0515976	0.120401	0.653931	-0.612789
Analyte 43	0	6.76375,0	281	0.00660553	0.00789156	1.00465	0.124376	0.199274	0.837037	-0.256636
Analyte 46	0	6.81043,0	153	0.0431347	0.0486987	0.238331	0.489264	0.370613	0.885746	-0.175034
Analyte 48	0	6.83801,0	248	0.00435136	0.00542971	0.542468	0.1352	0.208621	0.801397	-0.31941
Analyte 49	0	6.88734,0	121	0.00120436	0.001353	0.00889437	0.681322	0.439975	0.890141	-0.167894
Analyte 50	0	6.90542,0	73	0.0211385	0.0276787	0.562299	0.162601	0.229463	0.76371	-0.388904
Analyte 51	0	6.95438,0	147	0.00304678	0.00321284	0.407136	0.757568	0.466255	0.948314	-0.0765625
Analyte 53	0	7.02289,0	89	0.00316209	0.00473256	1.1155	0.0819749	0.158867	0.668158	-0.581739
Analyte 54	0	7.02792,0	248	0.0200858	0.024534	0.518745	0.153309	0.222806	0.818692	-0.288607
Analyte 56	0	7.0577,0	147	0.1542	0.17003	0.540527	0.499966	0.374961	0.906901	-0.140983
Analyte 57	0	7.06928,0	72	0.330798	0.50671	0.0466195	0.059313	0.13151	0.652835	-0.61521
Analyte 58	0	7.08474,0	172	4.58208e-08	4.92336e-08	0.945042	0.405611	0.334931	0.930681	-0.103641
Analyte 62	0	7.14401,0	85	0.00534502	0.00639333	0.282543	0.421268	0.341024	0.836031	-0.258373
Analyte 64	0	7.16427,0	207	0.051872	0.0576145	0.903673	0.257009	0.283818	0.900329	-0.151476
Analyte 76	0	7.47591,0	174	0.00134825	0.00156334	0.0827406	0.452698	0.355075	0.862417	-0.213543
Analyte 85	0	7.64,0	165	0.389863	0.547989	1.30465	0.0865444	0.163608	0.711443	-0.491179
Analyte 92	0	7.82121,0	147	0.00176632	0.00197091	0.0982027	0.750511	0.463927	0.896194	-0.158116
Analyte 93	0	7.84095,0	68	0.0166124	0.0270847	0.95927	0.169719	0.234307	0.613349	-0.70522
Analyte 96	0	7.9197,0	147	0.0111088	0.0101422	0.629501	0.331331	0.313062	1.09531	0.131339
Analyte 107	0	8.25512,0	147	0.00168865	0.00180949	0.337041	0.83216	0.489683	0.933218	-0.0997137
Analyte 126	0	8.60965,0	267	0.0143731	0.00886309	0.526919	0.220746	0.265709	1.62168	0.697486
Analyte 626	0	18.8386,0	73	0.0855333	0.145424	1.69972	0.0281464	0.0855679	0.588167	-0.765703
Analyte 743	0	21.4055,0	315	0.0144385	0.0167785	0.118836	0.632172	0.422335	0.860536	-0.216693
Analyte 782	0	22.6704,0	103	0.00794832	0.0102306	0.751428	0.160778	0.228187	0.776914	-0.364173
Analyte 901	0	30.256,0	73	0.00727869	0.00783091	0.0936974	0.90008	0.509295	0.929483	-0.1055
Analyte 902	0	32.0393,0	283	0.0159017	0.0249809	1.57553	0.120785	0.196013	0.636556	-0.651641
Analyte 905	0	32.9901,0	204	0.00708	0.00217405	0.546841	0.137752	0.210725	3.25659	1.70336
Analyte 906	0	33.5383,0	297	0.0387916	0.0361943	0.372563	0.8004	0.479964	1.07176	0.0999815

## Sheet: R-M vs H-M
Peak	Similarity	R.T.	Mass	MEAN R-M	MEAN H-M	VIP	P-VALUE	Q-VALUE	FOLD CHANGE	LOG_FOLDCHANGE
palmitic acid	964	19.5814,0	117	0.27824	0.261117	0.65507	0.343042	0.474398	1.06558	0.0916367
threonine 1	955	12.1259,0	73	1.28216	1.42606	0.694144	0.445957	0.538964	0.89909	-0.153463
Isoleucine	952	10.8965,0	158	0.851824	0.88823	0.759721	0.759378	0.665622	0.959012	-0.0603793
succinic acid	949	11.1817,0	147	0.454603	0.432404	0.20519	0.856165	0.691772	1.05134	0.0722294
Pyruvic acid	944	7.36191,0	174	0.0157366	0.0205221	1.54414	0.378723	0.498189	0.76681	-0.383059
alanine 1	942	8.16335,0	116	1.98563	2.24015	1.80383	0.0899953	0.334169	0.886383	-0.173998
glycolic acid	940	7.75199,0	147	0.0868703	0.0959003	0.893592	0.565099	0.596993	0.905839	-0.142673
proline	938	10.974,0	142	0.966943	1.12228	1.11981	0.473161	0.553639	0.861585	-0.214934
L-Malic acid	938	13.4505,0	147	0.34726	0.349859	1.24556	0.97785	0.719364	0.992571	-0.0107574
aspartic acid 1	938	13.8663,0	232	0.334933	0.306454	0.466702	0.714796	0.652024	1.09293	0.128201
tyrosine 1	935	18.5126,0	218	1.10056	0.827014	1.91245	0.010767	0.134259	1.33076	0.412256
myo-inositol	935	19.9478,0	217	0.180279	0.152378	0.631091	0.351992	0.479901	1.1831	0.242571
O-Phosphorylethanolamine	933	16.8767,0	299	0.0824419	0.0712764	1.58983	0.0659426	0.304468	1.15665	0.209953
valine	929	9.78835,0	144	1.09498	1.14666	0.704166	0.72278	0.65454	0.954928	-0.0665361
phenylalanine 1	929	15.1716,0	218	0.806635	0.642127	0.914493	0.111561	0.352431	1.25619	0.329058
beta-Alanine 2	923	12.6991,0	248	0.0195656	0.0177009	1.31514	0.682651	0.641513	1.10534	0.144494
serine 1	922	11.7871,0	204	0.930599	0.91173	0.180308	0.896753	0.701559	1.0207	0.0295537
glycine 2	920	11.1004,0	174	1.3312	1.11793	0.711883	0.493679	0.564104	1.19077	0.251891
lactic acid	916	7.52871,0	117	0.915191	1.08641	0.899146	0.248771	0.433235	0.842397	-0.247428
pantothenic acid	915	19.0206,0	103	0.09318	0.109197	0.632108	0.530418	0.581666	0.853318	-0.228844
phosphate	911	10.6215,0	151	0.0133188	0.0143944	1.21115	0.803336	0.678028	0.925276	-0.112044
Ethanolamine	908	10.511,0	174	0.0201481	0.0214096	0.190981	0.709408	0.650305	0.94108	-0.0876112
D-Talose 2	904	18.2545,0	319	0.234327	0.174361	1.85421	0.295388	0.451725	1.34392	0.426447
stearic acid	903	21.3724,0	117	0.118765	0.102183	1.10766	0.0820147	0.325674	1.16228	0.216952
maltose	902	25.2388,0	361	0.0729922	0.128021	0.460265	0.300888	0.453613	0.570159	-0.810563
beta-Glycerophosphoric acid	901	16.2234,0	243	0.0464607	0.041704	0.564235	0.592154	0.608192	1.11406	0.155825
hydroxylamine	898	8.35113,0	133	0.0470121	0.0477208	0.453758	0.841011	0.687951	0.985149	-0.0215868
N-Methyl-DL-alanine	898	9.15264,0	130	0.0205003	0.0425849	0.837761	0.0188861	0.18306	0.481398	-1.0547
oxoproline	897	13.9286,0	156	3.41108	3.86481	1.49295	0.244186	0.431135	0.882598	-0.180171
glucose-6-phosphate 2	895	22.1128,0	387	0.228111	0.115223	1.22513	0.111536	0.352413	1.97974	0.98531
sucrose	894	24.4805,0	361	0.0959906	0.0785354	0.524093	0.324337	0.464818	1.22226	0.28955
glutamic acid	882	15.0676,0	246	0.311287	0.392936	0.385235	0.168394	0.388098	0.792206	-0.336053
sarcosine	881	8.65374,0	116	0.0278935	0.0301156	0.585903	0.659947	0.633697	0.926213	-0.110584
cholesterol	881	28.3754,0	57	0.0106128	0.139873	3.04098	8.55537e-07	0.000281778	0.0758749	-3.72023
uracil	879	11.4879,0	241	0.00583002	0.00520904	1.40023	0.644856	0.628311	1.11921	0.162483
ribose-5-phosphate 1	872	20.0715,0	315	0.0204026	0.0244203	0.854779	0.284636	0.447871	0.835476	-0.259331
Ciliatine	870	16.4284,0	398	0.166745	0.148758	0.995575	0.310221	0.457315	1.12092	0.164683
histidine 2	870	18.3212,0	154	1.196	1.24895	0.825537	0.858631	0.692384	0.957604	-0.0624992
alpha-Aminoadipic acid	865	16.1423,0	260	0.0205598	0.0227074	1.39805	0.699854	0.647216	0.905424	-0.143335
heptadecanoic acid	857	20.488,0	117	0.0114419	0.0131216	1.09005	0.228297	0.423386	0.871989	-0.197619
fumaric acid	850	11.6725,0	245	0.0265218	0.0373742	1.7371	0.0453297	0.265044	0.709629	-0.494864
ornithine	849	15.0308,0	142	2.37508	1.96884	0.961913	0.408676	0.517212	1.20633	0.270629
Glucose-1-phosphate	849	16.6979,0	217	0.33029	0.269607	0.515483	0.54476	0.588144	1.22508	0.292875
citrulline 1	845	17.3659,0	256	0.823049	0.803293	0.577989	0.63183	0.623533	1.02459	0.0350522
ornithine 1	842	17.2848,0	174	0.51047	0.303833	1.43184	0.0592695	0.293653	1.6801	0.748549
D-Talose 1	842	18.0602,0	319	0.569063	0.369184	1.55071	0.040857	0.253546	1.54141	0.624246
Myristic Acid	837	17.6193,0	117	0.0276049	0.0262524	0.18225	0.684502	0.642135	1.05152	0.0724742
Methyl Phosphate	834	9.20848,0	241	0.0730914	0.0969822	0.784694	0.167413	0.387591	0.753658	-0.408018
arachidonic acid	820	22.4392,0	79	0.00987943	0.0109441	0.673481	0.60344	0.612681	0.902719	-0.14765
lysine	819	18.3514,0	174	0.733748	0.508998	2.34469	0.00176964	0.0529858	1.44155	0.527625
adenosine	814	24.498,0	236	0.0127023	0.0150484	0.917865	0.188167	0.399835	0.844099	-0.244516
alpha-ketoglutaric acid	808	14.5251,0	198	0.0168903	0.0190311	0.589209	0.585876	0.605649	0.887513	-0.172159
3-hydroxybutyric acid	807	8.97888,0	147	0.00844033	0.00704637	1.95038	0.566482	0.597581	1.19783	0.260418
D-(glycerol 1-phosphate)	806	16.6321,0	299	0.247827	0.200843	1.42152	0.0880402	0.332191	1.23393	0.303263
glycine 1	802	8.4314,0	102	0.0963612	0.0583791	1.51771	0.0912011	0.335357	1.65061	0.723
fructose-6-phosphate	799	21.8394,0	315	0.150256	0.213319	1.71627	0.46337	0.548467	0.704374	-0.505586
oleic acid	789	21.2046,0	117	0.0217464	0.0247376	1.04174	0.245774	0.431869	0.879084	-0.185927
5-Aminovaleric acid 1	766	15.1826,0	174	0.125494	0.161165	0.139274	0.401388	0.512717	0.778669	-0.360918
Aminomalonic acid	756	13.2298,0	218	0.0178313	0.0159655	0.0886577	0.820318	0.682578	1.11687	0.159457
cycloleucine 1	753	11.8754,0	156	0.034449	0.026568	0.761508	0.130611	0.364558	1.29663	0.37477
unknown	752	16.583,0	174	0.0883501	0.0765036	1.44294	0.543264	0.587477	1.15485	0.207704
ribulose-5-phosphate 1	746	20.173,0	357	0.0136861	0.0158817	0.507352	0.418677	0.523246	0.861752	-0.214656
Galactinol 3	741	26.6567,0	204	0.0106703	0.0107109	0.0368483	0.990799	0.722012	0.99621	-0.00547886
alpha-ketoisocaproic acid 1	738	9.74284,0	89	0.00290391	0.00426485	0.86394	0.31134	0.457778	0.680895	-0.554495
cis-gondoic acid	731	22.7909,0	117	0.00899995	0.0132288	1.43641	0.114582	0.354563	0.680329	-0.555695
phenylpyruvate	726	14.6944,0	91	0.00123873	0.000996789	0.196926	0.704302	0.648661	1.24272	0.313497
Glucoheptonic acid 2	715	19.4922,0	217	1.10958	1.10051	0.330723	0.946141	0.712661	1.00824	0.0118441
Maleimide	713	8.0423,0	154	0.0112278	0.0152931	1.34091	0.275452	0.444399	0.734172	-0.445809
guanosine-5'-monophosphate	712	27.5138,0	169	0.0425989	0.0579753	1.15892	0.126883	0.362412	0.734777	-0.444621
6-phosphogluconic acid	692	22.7559,0	318	0.013549	0.0151929	0.718191	0.503614	0.568997	0.891801	-0.165207
unknown	681	22.493,0	79	0.00534903	0.00441055	0.200752	0.489282	0.561903	1.21278	0.278317
unknown	665	22.8117,0	299	0.00346817	0.00274715	0.748501	0.57902	0.602834	1.26246	0.336237
methionine sulfoxide 2	663	16.9111,0	128	0.0491201	0.0412026	1.36425	0.225199	0.421784	1.19216	0.253579
pentadecanoic acid	661	18.6165,0	117	0.011612	0.0156851	0.194504	0.583396	0.604635	0.740319	-0.433782
unknown	659	20.2541,0	147	0.481461	0.390514	1.28221	0.23798	0.428199	1.23289	0.302044
prunin degr. Prod. 2	654	32.4657,0	204	0.016662	0.00976833	0.15303	0.553687	0.592075	1.70572	0.770379
3-Aminoisobutyric acid 2	652	9.70371,0	102	0.00695606	0.00874071	1.70728	0.402962	0.513695	0.795824	-0.329479
unknown	650	20.116,0	315	0.00212332	0.00514031	1.56661	0.00729987	0.104533	0.413072	-1.27553
unknown	649	19.8482,0	73	0.6452	0.614691	0.820576	0.734113	0.658049	1.04963	0.0698841
unknown	648	16.4852,0	70	0.0178119	0.0163302	0.540033	0.817183	0.681747	1.09073	0.125296
2-Monopalmitin	648	23.886,0	218	0.00037789	0.000697408	0.964905	0.171508	0.389677	0.54185	-0.884034
Fructose 2,6-biphosphate degr prod 2	647	21.042,0	227	0.0256572	0.0304936	1.52763	0.122759	0.359919	0.841398	-0.24914
Threonic acid	636	14.2974,0	73	0.0111166	0.0290192	0.848279	0.0556595	0.287117	0.383077	-1.3843
Pyrrole-2-Carboxylic Acid	635	11.5851,0	240	0.0279611	0.0380858	1.35393	0.347016	0.476348	0.73416	-0.445833
lactose 1	632	24.9281,0	204	0.0042017	0.00465811	0.648171	0.72593	0.655523	0.902018	-0.148772
L-Allothreonine 1	626	12.1176,0	240	0.003301	0.00260612	1.21173	0.414177	0.520549	1.26664	0.341001
pyrogallol	626	14.1136,0	239	0.00796005	0.0103155	0.78339	0.0532185	0.282383	0.771656	-0.37397
unknown	617	11.0928,0	103	0.0108468	0.00491055	1.08612	0.200315	0.407658	2.20887	1.14331
unknown	615	11.7772,0	240	0.00120315	0.00114967	0.319102	0.868109	0.694718	1.04651	0.0655896
unknown	613	28.6311,0	69	0.00244612	0.00107373	1.15766	0.20849	0.412561	2.27815	1.18786
Levoglucosan	608	16.0016,0	217	0.00617106	0.00648142	0.056138	0.888784	0.699686	0.952115	-0.0707927
Diglycerol 1	607	16.6101,0	205	0.0183108	0.0779833	0.582177	0.0679799	0.307483	0.234804	-2.09047
sulfuric acid	603	9.09238,0	147	0.109974	0.114525	0.312451	0.686968	0.642961	0.960255	-0.0585102
5'-methylthioadenosine 1	598	25.6477,0	236	0.00164095	0.00295098	0.159978	0.0618837	0.298073	0.556069	-0.846665
unknown	591	17.4434,0	73	0.00724973	0.00450095	0.882703	0.518642	0.576193	1.61071	0.687696
unknown	587	9.11738,0	130	0.0155917	0.0124274	0.167165	0.624524	0.620799	1.25462	0.327253
Pelargonic acid	585	11.8301,0	117	0.000588852	0.000525507	0.217705	0.905716	0.703637	1.12054	0.164194
Zymosterol 1	574	28.6792,0	345	0.00279523	0.00156322	0.195182	0.0845341	0.32848	1.78813	0.838452
2,4-diaminobutyric acid 5	573	15.2942,0	73	0.36039	0.361643	0.248481	0.974818	0.718736	0.996536	-0.00500623
unknown	573	26.5013,0	204	0.00403333	0.00546684	0.783085	0.279072	0.445788	0.73778	-0.438738
unknown	572	19.9967,0	122	0.0139531	0.0154727	0.60615	0.707087	0.64956	0.901786	-0.149144
unknown	571	17.4789,0	217	0.000389843	0.00284421	2.20371	0.00125728	0.0447712	0.137065	-2.86706
androsterone 1	571	24.0765,0	79	0.00398081	0.00627189	1.12157	0.0393123	0.249241	0.634707	-0.655836
D-erythronolactone 1	566	12.7744,0	58	0.0841515	0.109678	0.807183	0.169117	0.388469	0.76726	-0.382212
Galactonic acid	563	19.1059,0	217	1.82142	1.46752	1.14012	0.198377	0.406455	1.24115	0.311675
1,5-Anhydroglucitol	562	17.6377,0	217	0.00197339	0.00453386	1.50722	0.0140622	0.156978	0.435255	-1.20007
malonic acid 1	556	9.51344,0	147	0.108988	0.118826	1.21499	0.303609	0.454528	0.917207	-0.124681
unknown	552	21.6114,0	204	0.00443913	0.0246065	0.965857	0.187287	0.399282	0.180405	-2.47069
Methyl Palmitoleate	543	18.1927,0	97	0.016419	0.0163594	0.0308587	0.981795	0.720176	1.00364	0.00524742
beta-Mannosylglycerate 1	543	21.1208,0	305	0.363014	0.505169	1.23574	0.239487	0.428922	0.718599	-0.47674
D-Glyceric acid	540	11.3607,0	189	0.000758074	0.000920675	0.51487	0.518212	0.57599	0.823389	-0.280354
Analyte 654	540	19.3772,0	117	0.00550276	0.00568082	0.548183	0.876013	0.696636	0.968656	-0.0459435
galactose 1	539	17.8733,0	204	0.0369595	0.0133709	0.808271	0.0352608	0.237009	2.76417	1.46684
Methylmalonic acid	532	9.67013,0	231	6.64497e-05	2.96261e-08	0.7397	0.343439	0.474595	2242.95	11.1312
glutamine 2	528	16.0636,0	84	0.494813	0.378761	0.688247	0.143101	0.373368	1.3064	0.385595
Analyte 533	524	16.8115,0	247	0.21421	0.245399	0.398516	0.47571	0.554967	0.872903	-0.196106
ascorbate	524	18.622,0	332	0.01472	0.0191982	1.06861	0.140332	0.371515	0.766738	-0.383195
Analyte 816	521	23.7972,0	73	0.0300444	0.0561517	0.941379	0.00516054	0.0882643	0.535057	-0.902235
3-Hydroxypropionic acid 1	514	8.69644,0	147	0.12921	0.152654	1.36635	0.429619	0.529678	0.846426	-0.240545
unknown	514	10.5807,0	158	0.247512	0.216486	0.160393	0.496756	0.565631	1.14332	0.19323
unknown	514	10.8919,0	211	0.00121411	0.00205814	0.368242	0.130202	0.364327	0.589908	-0.761439
4-aminobutyric acid 1	514	13.9945,0	174	0.0427683	0.0410443	0.497824	0.883765	0.698495	1.042	0.0593589
2-Amino-1-phenylethanol	512	16.371,0	174	0.0143873	0.0166799	0.38072	0.678111	0.639977	0.86255	-0.213319
24,25-dihydrolanosterol	508	29.4029,0	96	0.00218546	0.00024581	0.426068	0.0310268	0.226447	8.89085	3.15232
oxamic acid	507	10.3351,0	147	0.0124357	0.0125238	0.226189	0.969016	0.717528	0.992962	-0.0101895
Maleamate 2	503	14.0978,0	241	0.0641346	0.0694711	1.04455	0.399869	0.51177	0.923184	-0.11531
N(epsilon)-Trimethyllysine	500	14.6033,0	102	0.0278577	0.0234724	1.03683	0.437356	0.534121	1.18683	0.247112
allose 1	500	15.4783,0	73	0.0109789	0.0152989	0.672681	0.291205	0.450252	0.717626	-0.478695
thymine	499	12.263,0	73	0.019901	0.0533058	1.11942	0.0351118	0.236665	0.373337	-1.42145
Analyte 828	498	24.369,0	289	0.00297191	0.00935331	1.39451	0.00297888	0.0703592	0.317738	-1.65409
beta-Glutamic acid 1	497	14.8427,0	188	0.186025	0.124566	1.11581	0.0305604	0.225172	1.49339	0.578588
Analyte 824	497	24.1175,0	289	0.00768066	0.0227273	2.02228	0.00276095	0.0677917	0.337949	-1.56512
3-Methylglutaric Acid	495	12.6285,0	172	0.0344252	0.020191	1.66464	0.165209	0.386435	1.70498	0.769755
unknown	492	20.0443,0	73	0.0600237	0.120296	0.0902012	0.0350936	0.236623	0.498968	-1.00298
3,6-Anhydro-D-galactose 1	491	15.8992,0	159	0.00299782	0.00260705	0.595123	0.765578	0.667429	1.14989	0.201496
5-Dihydrocortisol 1	490	27.9795,0	73	0.0028539	0.00214339	0.754264	0.426123	0.527641	1.33149	0.413039
ribose	487	15.7036,0	217	0.00093293	0.00115805	1.04872	0.595672	0.609602	0.805606	-0.311854
Analyte 651	484	19.3321,0	318	0.0313977	0.0276285	0.115777	0.639203	0.626252	1.13642	0.184499
unknown	479	20.028,0	357	0.0025251	0.00386932	0.349196	0.166292	0.387006	0.652597	-0.615736
unknown	477	8.15567,0	167	0.00058223	0.00107289	0.915869	0.165813	0.386754	0.542672	-0.881847
Analyte 254	477	11.0317,0	129	0.0125509	0.0191562	0.628014	0.154704	0.380581	0.65519	-0.610014
adenine	477	17.8052,0	264	0.0550714	0.0441915	1.08617	0.278571	0.445598	1.2462	0.317533
Salicylaldehyde	473	11.9115,0	119	0.00120498	0.000980296	0.900078	0.533998	0.583302	1.2292	0.297715
Stigmasterol	472	29.1965,0	129	0.00164996	0.00164536	0.35847	0.993372	0.722532	1.0028	0.00402818
unknown	467	16.0693,0	82	0.00704056	0.00479411	0.271913	0.460066	0.546694	1.46859	0.554429
unknown	464	9.44564,0	58	0.000979973	0.000275717	0.798525	0.235995	0.427236	3.55427	1.82955
unknown	464	20.1798,0	57	0.0174053	0.0180228	0.097273	0.822261	0.68309	0.96574	-0.050293
Analyte 838	461	24.6044,0	103	0.00307263	0.00373469	0.211765	0.358557	0.484514	0.822728	-0.281513
Analyte 132	457	8.73582,0	69	0.0032759	0.00309469	0.58429	0.779893	0.671529	1.05856	0.0820969
unknown	454	9.63132,0	73	0.0221748	0.0284152	0.771897	0.0569235	0.289466	0.780384	-0.357744
Glutaric Acid	452	12.4012,0	174	0.0104266	0.00629337	2.12182	0.12076	0.358662	1.65676	0.728369
MALONAMIDE 1	452	13.6856,0	116	0.0473661	0.040035	0.541374	0.663721	0.63502	1.18312	0.242594
unknown	451	26.9357,0	119	0.00594419	0.00704673	0.714487	0.220703	0.419401	0.843538	-0.245475
unknown	450	7.53594,0	234	0.0324754	0.0252795	1.03508	0.0825153	0.326241	1.28465	0.361377
panthenol 2	450	18.5487,0	70	0.120145	0.115636	0.676363	0.642545	0.627472	1.03899	0.0551803
fucose 1	449	16.2361,0	69	0.0169009	0.0152475	0.584943	0.80113	0.677427	1.10843	0.148522
Analyte 645	449	19.241,0	231	0.00736899	0.00548643	1.05165	0.275861	0.444558	1.34313	0.4256
Analyte 825	448	24.1494,0	371	0.00275238	0.00353081	0.014929	0.270624	0.442502	0.779531	-0.359321
fructose 1	447	17.7727,0	103	0.00312543	0.00503236	0.953045	0.00628726	0.0941254	0.621067	-0.68718
hydroxyurea	446	10.0871,0	101	0.149783	0.150969	0.257121	0.94081	0.711502	0.992144	-0.0113781
1-Hexadecanol	442	18.7419,0	75	0.00120682	0.000923076	1.00344	0.764554	0.667132	1.30739	0.386692
20alpha-Hydroxycholesterol 2	436	29.3995,0	383	0.00057942	0.00430277	1.08583	0.00347293	0.0755139	0.134662	-2.89258
alpha-Tocopherol	430	28.1988,0	73	0.0017602	0.00129219	0.585001	0.622127	0.619893	1.36219	0.445923
unknown	424	10.2949,0	146	0.0284	0.0434319	0.671218	0.31354	0.458964	0.653898	-0.612862
Analyte 806	424	23.3447,0	205	0.00191316	0.00242932	0.0196371	0.279646	0.446006	0.787528	-0.344597
DL-Anabasine 1	421	12.3018,0	239	0.00213851	0.00239163	0.201185	0.604293	0.613017	0.894167	-0.161385
Analyte 779	420	22.5108,0	73	0.0159692	0.00866233	0.318404	0.0631664	0.300153	1.84352	0.882463
phytosphingosine 1	420	24.1786,0	67	0.00393613	0.00501934	0.418826	0.290915	0.450148	0.784192	-0.350721
conduritol b epoxide 2	419	18.6466,0	361	0.00193217	0.00451275	0.463557	0.0606059	0.295944	0.428157	-1.22379
unknown	417	7.58961,0	147	0.00237941	0.00322734	0.277862	0.379137	0.498462	0.737268	-0.43974
Citraconic acid 4	415	11.5329,0	117	0.00420109	0.00524921	0.804947	0.302958	0.45431	0.800329	-0.321336
cytidine-monophosphate 1	415	19.2719,0	243	0.00193141	0.00168209	0.0854475	0.609394	0.615009	1.14822	0.1994
unknown	414	16.5245,0	128	0.0817572	0.0406363	2.76067	0.000185641	0.0152856	2.01193	1.00858
Analyte 771	411	22.2042,0	73	0.0205252	0.01682	0.520488	0.383339	0.501218	1.22029	0.28722
unknown	403	9.07113,0	281	0.0169346	0.0245125	2.97838	1.14745e-05	0.00188961	0.690854	-0.533547
11-beta-prostaglandin-F-2-alpha 1	402	25.1564,0	186	0.00700229	0.00312493	1.42611	0.0751408	0.317351	2.24079	1.164
Analyte 884	402	27.7094,0	73	0.00208319	0.00447579	0.767756	0.254348	0.435713	0.465435	-1.10335
5-aminovaleric acid lactam	401	8.77413,0	58	0.00285387	0.00323086	0.524979	0.757661	0.665118	0.883314	-0.179001
Analyte 859	401	25.863,0	169	2.91326e-08	0.00092683	1.78544	0.0178513	0.17806	3.14326e-05	-14.9574
unknown	400	19.6658,0	73	0.0083928	0.00874856	0.918124	0.891939	0.700431	0.959334	-0.0598943
Analyte 787	399	22.8273,0	144	0.0618582	0.0774251	0.332759	0.334102	0.469904	0.798941	-0.323838
2-ketobutyric acid 2	396	7.66979,0	89	0.00690761	0.00489025	1.29921	0.106183	0.348407	1.41253	0.498277
3-(1-Pyrazolyl)-L-alanine	396	14.2304,0	142	1.21927	1.30102	0.0772972	0.817102	0.681726	0.937165	-0.0936252
unknown	395	16.5577,0	315	0.00245869	0.00331739	0.513342	0.500967	0.567704	0.741152	-0.432159
unknown	394	14.8378,0	211	0.0662846	0.0832882	0.738618	0.115972	0.355515	0.795846	-0.329438
unknown	392	8.79706,0	89	0.00224625	0.00283252	0.780051	0.175117	0.391452	0.793022	-0.334568
Analyte 212	392	10.2844,0	231	0.00135558	0.000633599	1.55217	0.168239	0.388018	2.13949	1.09727
2,3-Dimethylsuccinic acid	389	11.6643,0	117	0.00240138	0.00337516	1.07612	0.130009	0.364218	0.711485	-0.491094
Dehydroascorbic Acid 1	389	17.5561,0	173	0.00139613	0.000113385	2.19405	0.00387345	0.0791281	12.3131	3.62213
3-Methylthiopropylamine	388	14.5449,0	174	0.0101021	0.00616035	0.43248	0.280552	0.446349	1.63986	0.713574
2-ketoadipate 3	387	10.222,0	96	0.00831883	0.0105188	0.787654	0.110341	0.351545	0.79085	-0.338524
Phosphoglycolic acid	387	14.7528,0	340	0.0956714	0.0795956	1.02982	0.186713	0.39892	1.20197	0.265398
shikimic acid	387	17.1184,0	96	0.0119126	0.00882953	0.407256	0.327821	0.466654	1.34917	0.432076
Octadecanol	386	20.5954,0	75	0.000992924	0.000261031	1.15947	0.162231	0.384835	3.80386	1.92746
phthalic acid	384	15.9714,0	68	0.00818518	0.00502053	1.23594	0.206551	0.411423	1.63034	0.705175
unknown	383	15.3741,0	174	0.00351727	0.00325415	0.282664	0.836703	0.686847	1.08086	0.112173
unknown	383	17.6579,0	174	0.0440211	0.0444054	0.832047	0.961031	0.715848	0.991346	-0.0125392
2-hydroxy-3-isopropylbutanedioic acid	382	14.5158,0	129	0.00216363	0.00860083	0.416244	0.224774	0.421562	0.251561	-1.99102
unknown	381	9.467,0	170	0.0110392	0.0136469	1.34649	0.134706	0.367578	0.808917	-0.305936
unknown	379	9.32578,0	89	0.00223081	0.00223752	0.163903	0.995111	0.722883	0.997003	-0.00433058
unknown	378	16.3631,0	142	0.235729	0.177742	2.00992	0.0519686	0.279853	1.32624	0.40734
unknown	376	13.1652,0	254	1.06654	1.24502	0.806417	0.373733	0.494873	0.856643	-0.223233
unknown	376	27.3342,0	73	0.00188242	0.00608307	2.3811	0.0172114	0.174821	0.309452	-1.69221
unknown	373	16.0162,0	272	0.0636264	0.0450228	1.28621	0.0767523	0.319396	1.41321	0.498972
1-Methyladenosine 2	369	22.5477,0	226	0.000526506	9.60395e-06	2.0554	0.0318404	0.228615	54.8218	5.77668
Analyte 712	368	20.8304,0	73	0.00954227	0.0153274	1.40382	0.192391	0.402632	0.622563	-0.683708
Analyte 340	367	13.1182,0	243	0.875169	1.036	0.988381	0.345523	0.475619	0.844761	-0.243385
Dihydroxyacetone	366	10.18,0	73	0.00490745	0.0054443	0.680502	0.560251	0.594918	0.901393	-0.149772
Atropine	366	21.7913,0	55	0.00896907	0.00827825	0.909711	0.756726	0.664843	1.08345	0.115633
Analyte 362	362	13.4424,0	58	0.0165056	0.00991181	1.38616	0.187598	0.399478	1.66525	0.735736
Analyte 817	362	23.8105,0	387	0.00291723	0.00370199	0.274718	0.266422	0.440809	0.788018	-0.343699
O-acetylserine 1	356	12.2204,0	84	0.00903429	0.0091454	0.726814	0.958261	0.71526	0.987851	-0.0176347
L-Threose 2	356	13.0351,0	350	0.00376976	0.00655562	0.0156867	0.412981	0.519828	0.575043	-0.798259
Analyte 810	353	23.4864,0	55	0.0165787	0.0173099	0.442335	0.799529	0.67699	0.957758	-0.062267
Analyte 83	352	7.61983,0	221	0.00732419	0.00818582	0.690625	0.564871	0.596896	0.89474	-0.160459
Adipamide 5	351	17.0993,0	128	0.0060041	0.00560013	0.829358	0.845797	0.689167	1.07214	0.100489
succinate semialdehyde 2	350	9.39754,0	132	0.000365965	0.00148008	1.43783	0.000408463	0.0255651	0.247261	-2.01589
Analyte 418	349	14.413,0	89	0.017752	0.0195009	0.443852	0.424674	0.526792	0.910318	-0.135557
unknown	347	19.2116,0	215	0.00719894	0.00887676	0.740068	0.230164	0.424337	0.810987	-0.302249
trans-3,5-Dimethoxy-4-hydroxycinnamaldehyde 1	344	20.0996,0	174	0.0411439	0.0373047	0.946614	0.330478	0.468039	1.10291	0.141321
3-Hydroxyflavone	344	22.0806,0	163	0.0113656	0.0161238	0.326453	0.203368	0.409522	0.704895	-0.50452
unknown	341	12.7336,0	155	0.000435424	0.000495861	0.135209	0.830299	0.685192	0.878116	-0.187517
Analyte 277	340	11.3918,0	215	0.00314652	0.00322601	0.64452	0.875658	0.696551	0.97536	-0.0359926
Tartronic acid	340	11.9834,0	194	0.00189563	0.00125811	1.23044	0.291032	0.45019	1.50672	0.591412
glucose 2	340	18.1107,0	208	0.0638311	0.0460038	0.89855	0.253285	0.435247	1.38752	0.472507
Analyte 565	339	17.6132,0	59	0.0297798	0.0286571	0.977719	0.895195	0.701194	1.03918	0.0554424
Analyte 292	337	11.7025,0	221	0.00287999	0.00220743	1.2668	0.318668	0.461775	1.30468	0.383695
N-Acetyl-L-leucine 1	336	13.9184,0	246	0.00636974	0.0113503	1.46371	0.15995	0.383578	0.561198	-0.833417
glucuronic acid 2	334	18.487,0	216	0.00602085	0.00733996	0.727093	0.113967	0.354136	0.820283	-0.285806
unknown	334	21.7636,0	160	0.00557712	0.00156717	1.796	0.00159814	0.0505437	3.55872	1.83136
Analyte 814	332	23.7036,0	73	0.000885685	0.00165855	0.862137	0.412258	0.51939	0.534011	-0.90506
Behenic acid	331	24.5905,0	129	0.00761231	0.00744676	0.460039	0.926579	0.708364	1.02223	0.0317219
Analyte 860	331	25.892,0	144	7.68964e-05	0.00106532	1.55376	0.0639536	0.301402	0.0721813	-3.79223
Analyte 98	330	7.97105,0	73	0.00632635	0.00766898	0.733599	0.115878	0.355451	0.824927	-0.277662
Analyte 192	330	9.88203,0	147	0.00200085	0.00123099	1.03923	0.250836	0.434162	1.62539	0.70079
Analyte 739	330	21.356,0	131	0.22017	0.212948	0.674735	0.662172	0.634478	1.03391	0.0481172
Analyte 89	328	7.75017,0	173	0.00029645	0.000510987	1.00189	0.387136	0.503682	0.580151	-0.785499
Analyte 156	327	9.20496,0	207	0.00863048	0.0123939	1.18884	0.0345607	0.235379	0.696349	-0.522117
Analyte 619	327	18.7076,0	73	0.0319998	0.0248637	1.52234	0.388044	0.504268	1.28701	0.36402
N-Acetyltryptophan 4	324	23.0361,0	131	0.114981	0.113495	0.458216	0.891122	0.700238	1.0131	0.0187712
alpha-Santonin 1	322	21.5858,0	107	0.00807026	0.00363585	0.90936	0.0106495	0.133378	2.21963	1.15032
arbutin	320	23.8712,0	69	0.00140997	0.00134727	0.316225	0.917416	0.706306	1.04653	0.0656174
Analyte 308	319	12.1547,0	89	0.000259246	2.96261e-08	0.627417	0.343438	0.474594	8750.61	13.0952
canavanine degr prod	318	9.83042,0	156	0.000202723	2.96261e-08	0.741358	0.343437	0.474594	6842.71	12.7404
3-Cyanoalanine	317	11.8679,0	255	0.00105761	0.00091463	0.373872	0.598563	0.610754	1.15632	0.209547
unknown	317	18.6405,0	158	0.0237629	0.0204529	1.10348	0.135287	0.367996	1.16183	0.216401
Analyte 744	316	21.4542,0	107	0.00194302	0.000805914	1.37215	0.0113632	0.138614	2.41096	1.2696
Analyte 139	315	8.85396,0	89	0.00213929	0.00357814	0.0499765	0.0701079	0.310554	0.597876	-0.742081
o-Hydroxyhippuric acid 2	315	19.9584,0	122	0.0170025	0.0292591	1.51139	0.0680255	0.307549	0.5811	-0.783142
unknown	315	21.6509,0	253	0.00186309	0.00226154	0.570092	0.426467	0.527843	0.823812	-0.279613
unknown	314	11.4467,0	166	0.0117818	0.00932315	0.153795	0.261188	0.438643	1.26372	0.337675
Analyte 876	314	26.8091,0	73	0.000187978	0.00158142	1.74674	0.0221105	0.196971	0.118866	-3.07259
unknown	313	10.4636,0	190	0.000857393	0.00145298	1.29196	0.0060679	0.0931017	0.590095	-0.760982
8-Aminocaprylic acid	310	18.4441,0	86	0.000461656	0.00295416	1.63992	0.0250259	0.207942	0.156274	-2.67785
N-alpha-Acetyl-L-ornithine 1	310	18.8264,0	231	0.00433615	0.00521096	0.732022	0.170995	0.38942	0.832122	-0.265132
N-Acetyl-L-glutamic acid 1	308	16.5719,0	287	0.0116461	0.0140262	0.729661	0.236413	0.427439	0.830307	-0.268284
Analyte 776	305	22.4269,0	56	0.00198933	0.000940419	1.55041	0.0449093	0.26402	2.11536	1.0809
unknown	304	24.8589,0	240	0.00182322	0.00163868	0.272567	0.676652	0.63948	1.11262	0.153956
unknown	302	15.4082,0	211	0.0101514	0.0123019	0.144964	0.369356	0.491928	0.825187	-0.277208
uridine 2	301	23.1163,0	87	0.00394626	0.00431884	1.04929	0.630301	0.622964	0.913732	-0.130157
Analyte 829	301	24.4032,0	131	0.00586268	0.00583364	1.11223	0.988723	0.721591	1.00498	0.00716572
2-deoxy-D-glucose 1	298	16.8085,0	156	0.0495567	0.021382	1.56559	0.000891744	0.0367129	2.31769	1.21269
2-Methylglutaric Acid	297	12.5532,0	172	0.00838031	0.0137192	0.805305	0.170165	0.389001	0.610845	-0.711122
Analyte 705	297	20.6614,0	156	0.00160835	0.00104745	0.356599	0.517494	0.575652	1.53549	0.618703
unknown	297	20.9413,0	126	0.00266228	0.00514867	0.644622	0.0962445	0.340088	0.517081	-0.951539
DL-dihydrosphingosine 1	297	23.3359,0	201	0.000530288	0.000422348	0.499184	0.679707	0.640518	1.25557	0.328343
Analyte 316	295	12.3735,0	100	0.00563031	0.00456824	0.826632	0.647161	0.629144	1.23249	0.301577
Analyte 544	295	17.0286,0	128	0.0046671	0.00584336	0.254785	0.310532	0.457444	0.798702	-0.324271
Analyte 691	294	20.3639,0	86	0.0157035	0.0196853	1.30207	0.104016	0.346696	0.797729	-0.32603
Analyte 738	294	21.3171,0	188	0.0011731	0.00172949	0.802273	0.046751	0.268424	0.678292	-0.560021
unknown	293	9.02703,0	77	0.00104599	0.00140536	0.837073	0.107879	0.349709	0.744287	-0.42607
unknown	292	21.9174,0	55	0.00378605	0.00417238	0.388309	0.719853	0.653622	0.907407	-0.140179
Analyte 803	290	23.3075,0	226	0.0154637	0.0145426	0.0470053	0.726922	0.655831	1.06334	0.0885996
unknown	289	12.8377,0	82	0.00867599	0.00362813	0.463768	0.181261	0.395396	2.39131	1.2578
Analyte 750	289	21.6258,0	160	0.000328515	2.96261e-08	1.55797	0.0846771	0.328636	11088.7	13.4368
unknown	288	9.10969,0	68	0.0106126	0.0130267	0.524354	0.553908	0.592171	0.814679	-0.295697
N-Ethylglycine 1	288	12.4442,0	102	2.91326e-08	2.96261e-08	0.38172	0.722236	0.65437	0.983345	-0.0242304
Analyte 424	288	14.5704,0	217	0.00353587	0.00459341	0.285273	0.570701	0.599364	0.76977	-0.3775
Analyte 433	283	14.7285,0	154	0.0635896	0.0446584	0.413048	0.167594	0.387685	1.42391	0.509858
Analyte 75	282	7.42383,0	207	0.0177509	0.0194141	0.878524	0.613881	0.616744	0.914333	-0.129208
Analyte 697	282	20.5037,0	218	0.00116306	0.00143685	0.110046	0.730285	0.656872	0.809457	-0.304974
Biuret 3	280	12.5154,0	229	0.00549401	0.0032001	1.0686	0.139038	0.370631	1.71682	0.779742
Analyte 791	280	22.9376,0	154	0.0142067	0.0161811	0.419313	0.586118	0.605748	0.877978	-0.187743
Methoxamedrine 1	278	16.93,0	165	0.0101869	0.0145059	0.788075	0.107479	0.349405	0.702255	-0.509934
Analyte 115	277	8.45218,0	245	0.0206013	0.023962	1.52451	0.0872176	0.33134	0.85975	-0.218012
unknown	277	10.1102,0	142	0.00479201	0.00526847	0.200307	0.666856	0.636111	0.909564	-0.136753
maleic acid	277	11.0044,0	341	0.00168543	0.00552318	0.377606	0.0547238	0.285334	0.305155	-1.71239
Analyte 303	277	12.0187,0	160	0.00140766	0.00157839	0.820681	0.871238	0.69548	0.891829	-0.165161
Analyte 801	277	23.2094,0	79	0.000622013	0.000284477	1.04189	0.207365	0.411903	2.18651	1.12863
prostaglandin A2 1	277	24.5746,0	157	0.015014	0.0144574	0.135525	0.669979	0.637192	1.0385	0.0544978
glutathione 1	275	20.6913,0	107	0.0010751	0.000238865	1.97939	0.0189671	0.183439	4.50087	2.1702
Analyte 793	275	22.9795,0	157	0.0852142	0.0808171	0.370615	0.518751	0.576244	1.05441	0.0764324
D-galacturonic acid 2	274	18.7356,0	292	0.00209309	0.0022178	0.119321	0.841031	0.687956	0.943767	-0.0834981
3,5-Dihydroxyphenylglycine 1	274	18.7749,0	283	0.00217284	0.00179649	0.660199	0.521277	0.57743	1.20949	0.274399
Analyte 713	274	20.8906,0	142	0.00424156	0.00514043	1.01798	0.301205	0.45372	0.825136	-0.277296
Analyte 808	274	23.4296,0	173	0.00301221	0.00294308	0.320433	0.92471	0.707946	1.02349	0.033498
1-Methylhydantoin 1	273	11.4707,0	127	0.00363524	0.00372033	0.361995	0.935699	0.710383	0.977128	-0.0333802
indole-3-acetamide 4	273	21.5324,0	79	0.000258286	2.96261e-08	1.2655	0.17612	0.391936	8718.19	13.0898
Isoxanthopterin	272	20.4293,0	265	0.00115574	0.00136996	0.885704	0.509598	0.571891	0.843633	-0.245313
unknown	271	10.01,0	116	0.00281439	0.00366196	0.819197	0.125581	0.361639	0.768546	-0.379796
salicin	271	23.3755,0	268	0.00222507	0.00212941	0.259475	0.867917	0.694671	1.04492	0.063396
unknown	270	8.92762,0	100	0.0288602	0.0326561	1.21553	0.250106	0.433835	0.883761	-0.178271
Analyte 160	270	9.26056,0	221	0.0023925	0.00313762	1.163	0.128068	0.363105	0.76252	-0.391153
unknown	270	16.5406,0	83	0.00593663	0.00701675	0.143593	0.543135	0.58742	0.846065	-0.241159
Melatonin 3	270	23.2267,0	160	2.91326e-08	2.96261e-08	0.38172	0.722236	0.65437	0.983345	-0.0242304
unknown	269	15.8527,0	258	0.0169694	0.0174268	0.0617043	0.865873	0.69417	0.973754	-0.0383704
5,6-dihydrouracil 1	268	13.4953,0	243	0.00203634	0.00163693	0.450162	0.576964	0.601982	1.244	0.314984
Analyte 262	266	11.1904,0	186	0.000442582	0.00108008	0.406683	0.259963	0.438127	0.409769	-1.28712
oxamide	266	11.2283,0	281	0.000997424	0.00107052	0.138045	0.885301	0.698861	0.93172	-0.102032
Analyte 737	266	21.2734,0	200	0.00138644	0.00309522	1.09359	0.242853	0.430514	0.447928	-1.15866
cytidine-5'-monophosphate	266	22.9615,0	168	0.291512	0.279297	0.274578	0.732557	0.657572	1.04374	0.0617587
Analyte 324	265	12.5453,0	58	0.00056502	0.000516624	0.264952	0.926616	0.708372	1.09368	0.129189
2-Furoic Acid	264	8.59004,0	95	0.00417471	0.00539509	1.05465	0.20756	0.412017	0.773798	-0.369971
unknown	264	11.7359,0	58	0.0380879	0.0397247	0.475959	0.838416	0.687287	0.958795	-0.0607054
N-ethylmaleamic acid 3	264	13.2893,0	155	0.0192934	0.0179835	0.607126	0.709024	0.650182	1.07283	0.101427
Analyte 346	263	13.2087,0	188	0.00568035	0.0129055	1.56414	0.0178901	0.178253	0.440149	-1.18393
epsilon-Caprolactam	261	10.7451,0	55	0.00122211	0.00141184	0.000674623	0.702515	0.648082	0.865614	-0.208204
unknown	261	14.4838,0	169	0.0346863	0.0236721	0.211043	0.394448	0.508359	1.46528	0.551179
palmitoleic acid	261	19.3501,0	86	0.000950469	0.00170399	1.31468	0.17263	0.390235	0.557792	-0.842201
unknown	260	7.3129,0	142	0.00752308	0.00838115	0.441948	0.738197	0.659297	0.89762	-0.155824
cis-Phytol	260	20.2969,0	86	0.00943457	0.0146256	1.04625	0.0408841	0.25362	0.645073	-0.632465
Analyte 67	259	7.24475,0	318	0.00291784	0.00297556	0.620603	0.931836	0.709531	0.980602	-0.0282602
Analyte 176	258	9.50036,0	221	0.0013354	0.00181453	1.15129	0.0956453	0.339545	0.735951	-0.442318
4-Acetamidobutyric acid 1	257	13.4633,0	128	0.173811	0.266759	0.848687	0.0810091	0.324519	0.651567	-0.618016
Analyte 709	257	20.7651,0	75	0.00114232	0.0016327	0.694942	0.792148	0.674959	0.69965	-0.515294
N-cyclohexylformamide 2	255	9.7602,0	170	0.00441696	0.00587031	1.26885	0.0324604	0.23022	0.752423	-0.410383
catechol	255	11.2173,0	69	0.0130741	0.0168332	0.464918	0.493189	0.56386	0.776684	-0.3646
salicyl alcohol	255	12.8651,0	243	0.00240425	0.00235515	0.633109	0.964818	0.716647	1.02085	0.0297657
canavanine 1	254	18.9033,0	352	0.0150659	0.0179516	1.33677	0.0904723	0.334642	0.839253	-0.252822
Analyte 747	254	21.5769,0	315	0.00480877	0.00446561	0.352442	0.853269	0.691048	1.07685	0.106811
xanthosine	254	24.8372,0	254	0.000909653	0.000824265	0.122656	0.871197	0.69547	1.10359	0.142208
pimelic acid	253	14.8847,0	156	0.0644305	0.0779566	0.826783	0.601568	0.611944	0.826492	-0.274928
Analyte 82	252	7.6101,0	119	0.000494274	0.000458013	0.200399	0.918384	0.706525	1.07917	0.109922
Phytanic acid	252	20.9189,0	160	0.000228695	2.96261e-08	1.08133	0.179248	0.394058	7719.39	12.9143
unknown	251	16.0965,0	200	0.0347256	0.0245316	1.44298	0.0266658	0.21349	1.41554	0.501356
Analyte 665	250	19.7878,0	218	0.0112795	0.00809868	1.85049	0.0126346	0.147671	1.39275	0.477938
d-Glucoheptose 2	250	20.4418,0	398	0.00367289	0.0045936	0.714212	0.41377	0.520304	0.799566	-0.322711
Analyte 664	249	19.7629,0	107	0.00126737	0.00066963	1.09326	0.150816	0.378257	1.89265	0.920404
Analyte 148	248	9.05337,0	128	0.0277755	0.0250101	0.485307	0.548461	0.589783	1.11057	0.151304
Allo-inositol	246	18.0044,0	179	0.00188534	0.0042199	0.643603	0.288834	0.449402	0.446773	-1.16238
cis-1,2-Dihydronaphthalene-1,2-diol	245	15.7761,0	64	0.0235968	0.0191248	0.488955	0.604262	0.613005	1.23383	0.303147
noradrenaline	245	20.5189,0	100	0.00882346	0.0105974	0.231632	0.64628	0.628826	0.832606	-0.264293
unknown	244	21.216,0	179	0.0136451	0.00977998	0.204238	0.125965	0.361868	1.39521	0.480483
Citraconic acid degr1	243	10.056,0	97	0.00253101	0.00179566	0.423825	0.199091	0.4069	1.40951	0.495198
Analyte 321	242	12.4789,0	270	0.000726326	0.000764369	0.533192	0.904936	0.703457	0.950229	-0.0736531
Analyte 65	241	7.17641,0	72	0.00347761	0.0033088	0.382566	0.862091	0.69324	1.05102	0.0717878
Analyte 164	241	9.31832,0	237	0.0106002	0.00938464	1.50168	0.667236	0.636243	1.12953	0.175721
unknown	241	20.5901,0	397	0.00100145	0.00158718	0.168695	0.110496	0.351659	0.630963	-0.664373
Analyte 112	239	8.35809,0	73	0.152501	0.187686	2.25204	0.00966765	0.125701	0.812534	-0.2995
unknown	239	8.76613,0	267	0.0005464	0.00123542	1.84421	0.00563835	0.0909421	0.442279	-1.17697
Analyte 310	239	12.2079,0	89	0.00352221	0.00501433	1.26216	0.175186	0.391486	0.702429	-0.509575
Analyte 380	236	13.7642,0	210	0.013806	0.0128821	0.123649	0.696465	0.646106	1.07171	0.0999204
unknown	235	19.4051,0	87	0.000377709	0.000342003	0.187635	0.921663	0.707264	1.1044	0.143266
Halostachine 2	234	13.8318,0	170	0.0378932	0.0375341	1.29967	0.966403	0.71698	1.00957	0.0137348
Analyte 191	233	9.8717,0	73	0.0211651	0.0199641	0.63912	0.820349	0.682586	1.06016	0.0842855
Analyte 572	233	17.728,0	96	0.00214679	0.00320178	1.16643	0.215596	0.416608	0.6705	-0.576691
Analyte 244	232	10.8282,0	231	0.00132656	0.0018849	0.544185	0.1236	0.360438	0.703782	-0.506798
Analyte 685	232	20.2214,0	106	0.00439413	0.000595759	1.90016	0.00324205	0.0732109	7.37568	2.88278
methionine 2	230	14.1352,0	246	0.000289297	0.000360366	0.0284749	0.879476	0.69747	0.802786	-0.316913
Analyte 267	229	11.2499,0	130	0.00476184	0.00555138	0.770015	0.371936	0.493668	0.857777	-0.221326
unknown	228	8.87679,0	212	0.000378093	0.00465896	2.36473	0.00517974	0.0883781	0.0811539	-3.6232
unknown	228	10.7387,0	82	0.00245866	0.00291783	0.725279	0.324196	0.464743	0.842633	-0.247023
Analyte 657	228	19.464,0	214	0.0114376	0.0114974	0.422222	0.971643	0.718076	0.994795	-0.00752952
Analyte 834	228	24.5636,0	196	0.0317078	0.027637	0.969193	0.321322	0.463208	1.1473	0.19824
Analyte 359	227	13.3659,0	174	0.0122832	0.00935797	0.570735	0.151093	0.378426	1.31259	0.392421
thymidine 5'-monophosphate degr prod	227	16.9418,0	243	0.00333459	0.00470243	1.14918	0.222893	0.42057	0.70912	-0.495899
Analyte 304	225	12.0248,0	73	0.00673189	0.00559501	1.22609	0.499763	0.567114	1.20319	0.26687
Analyte 436	225	14.7795,0	246	0.00351621	0.000947428	1.55249	0.029539	0.222292	3.71132	1.89193
Analyte 159	223	9.24906,0	267	0.000607529	0.000819663	0.39608	0.410748	0.518474	0.741194	-0.432077
Analyte 168	223	9.36181,0	211	0.00606818	0.00449589	1.04383	0.283596	0.447487	1.34972	0.432659
D-Altrose 1	223	18.1162,0	284	0.00412339	0.00193043	1.35286	0.137715	0.369713	2.136	1.09491
Analyte 127	222	8.63392,0	156	0.0173254	0.0184682	0.448857	0.65693	0.632633	0.938119	-0.0921568
Analyte 335	222	12.8489,0	160	0.00328484	0.00145857	0.985072	0.0928348	0.336931	2.25209	1.17127
Analyte 129	221	8.67857,0	152	0.0115038	0.0126005	0.192858	0.631548	0.623428	0.912964	-0.131371
Analyte 627	221	18.846,0	156	0.00931541	0.0150992	1.29156	0.41154	0.518955	0.616948	-0.69678
Lumazine	220	17.7952,0	149	0.00889329	0.0853021	1.52249	0.00527642	0.088943	0.104256	-3.26179
Analyte 724	220	21.0831,0	326	0.00259225	0.00439249	0.672838	0.287033	0.448749	0.590157	-0.76083
Analyte 447	217	14.9386,0	154	0.0275644	0.0234226	0.466405	0.435028	0.532793	1.17683	0.234907
Analyte 94	216	7.85867,0	75	0.038501	0.0396863	0.792926	0.917017	0.706216	0.970133	-0.0437449
Analyte 100	216	8.03775,0	151	0.00121821	0.00101103	0.426873	0.610655	0.615498	1.20491	0.268931
Analyte 162	214	9.28815,0	74	0.00280492	0.0196208	1.79671	0.000724459	0.0338336	0.142957	-2.80635
unknown	214	10.9626,0	180	0.0636446	0.045097	1.5342	0.205774	0.410963	1.41128	0.497008
Analyte 790	214	22.9282,0	157	0.00994973	0.00955526	0.352629	0.903838	0.703204	1.04128	0.0583631
Analyte 260	212	11.1419,0	140	0.0188401	0.0203722	1.02693	0.295963	0.451924	0.924793	-0.112798
Analyte 634	212	18.9699,0	369	0.0146606	0.0150675	0.0474227	0.908197	0.704207	0.972991	-0.0395022
Analyte 794	211	23.0028,0	210	0.0526292	0.0545085	0.732333	0.800498	0.677255	0.965523	-0.0506172
Analyte 480	209	15.8371,0	243	0.0197645	0.0166977	0.758821	0.355354	0.482274	1.18367	0.243265
Analyte 180	208	9.57189,0	226	0.000165642	0.000230607	0.113816	0.755988	0.664625	0.718288	-0.477366
Bis(2-hydroxypropyl)amine 1	208	11.0527,0	77	2.91326e-08	2.96261e-08	0.38172	0.722236	0.65437	0.983345	-0.0242304
urocanic acid 1	207	19.1887,0	283	0.00633941	0.00327376	0.402232	0.104839	0.347352	1.93643	0.953398
Analyte 282	206	11.5014,0	58	0.288363	0.388503	1.56076	0.436015	0.533357	0.742242	-0.430038
Analyte 623	205	18.7845,0	146	0.000413779	0.000832686	0.931474	0.215746	0.416691	0.496921	-1.00891
L-glutamic acid	202	14.0652,0	185	0.00493801	0.00672114	1.07544	0.0570028	0.289611	0.734698	-0.444776
unknown	195	9.11119,0	84	0.186536	0.175293	0.522199	0.755098	0.664363	1.06413	0.0896811
Analyte 88	194	7.68934,0	225	0.00175991	0.00209433	0.1383	0.562703	0.59597	0.840321	-0.250987
Analyte 428	194	14.6296,0	142	0.00155872	0.00394216	1.66546	0.0428761	0.258906	0.395396	-1.33863
Analyte 305	190	12.0692,0	213	0.00129095	0.000885226	0.321611	0.513443	0.573731	1.45833	0.544314
Analyte 124	189	8.57729,0	141	0.00841404	0.0059416	0.151933	0.171357	0.389602	1.41612	0.501948
Analyte 416	187	14.37,0	240	0.00146497	0.001883	0.456	0.447911	0.54005	0.777997	-0.362163
Analyte 795	187	23.0207,0	115	0.0730034	0.0659978	0.87486	0.232104	0.425314	1.10615	0.145546
Analyte 478	186	15.7886,0	82	0.00587444	0.00299672	1.02391	0.0792679	0.32247	1.96029	0.971068
Analyte 735	183	21.252,0	204	0.242541	0.285469	0.168866	0.832263	0.685701	0.849623	-0.235105
Analyte 161	178	9.2713,0	98	0.0157954	0.0106806	0.700998	0.182986	0.396527	1.47888	0.564504
Analyte 181	173	9.61782,0	58	0.134017	0.207987	2.67353	0.000101365	0.0110102	0.644354	-0.634074
Analyte 207	167	10.1561,0	58	2.91326e-08	2.96261e-08	0.38172	0.722236	0.65437	0.983345	-0.0242304
Analyte 221	159	10.4466,0	98	0.015465	0.0146213	0.520069	0.765748	0.667479	1.0577	0.0809359
Analyte 225	143	10.5248,0	231	0.00493191	0.00326166	1.81636	0.224252	0.421288	1.51209	0.596541
Analyte 641	143	19.1714,0	231	0.00707468	0.00310204	1.58598	0.166593	0.387164	2.28065	1.18945
Analyte 1	0	6.12634,0	100	0.0834525	0.112794	1.15302	0.0776284	0.320482	0.739864	-0.434667
Analyte 4	0	6.16009,0	114	0.00717267	0.0133891	0.587484	0.297849	0.452576	0.535709	-0.900478
Analyte 5	0	6.16011,0	176	0.31067	0.355233	1.29432	0.0682325	0.307848	0.874552	-0.193384
Analyte 9	0	6.18133,0	163	0.221099	0.249174	0.85824	0.432543	0.531367	0.887326	-0.172463
Analyte 11	0	6.20565,0	157	0.0094559	0.0863167	2.4496	0.000843392	0.0359532	0.109549	-3.19035
Analyte 15	0	6.28628,0	147	0.0404968	0.0485981	0.720744	0.42661	0.527926	0.833301	-0.263091
Analyte 17	0	6.28893,0	85	0.00187626	0.002405	1.35129	0.339958	0.472865	0.780148	-0.358181
Analyte 20	0	6.3425,0	58	0.00562098	0.00442533	0.867696	0.760859	0.666056	1.27019	0.345039
Analyte 21	0	6.34642,0	146	0.0124397	0.0130853	0.837107	0.624093	0.620636	0.950659	-0.0729994
Analyte 28	0	6.42533,0	281	0.0109688	0.0179842	0.614231	0.279036	0.445775	0.609914	-0.713322
Analyte 30	0	6.46048,0	221	0.0426429	0.040369	0.692238	0.82818	0.684641	1.05633	0.0790568
Analyte 32	0	6.4766,0	152	0.00231445	0.00292476	1.13314	0.261066	0.438592	0.791332	-0.337644
Analyte 33	0	6.48918,0	147	0.0473231	0.0552023	0.108497	0.550043	0.590479	0.857266	-0.222185
Analyte 35	0	6.57569,0	160	0.925699	1.02175	1.04882	0.258619	0.437556	0.905991	-0.142431
Analyte 39	0	6.67356,0	121	0.206531	0.213528	0.641753	0.673591	0.638434	0.96723	-0.0480687
Analyte 41	0	6.68424,0	117	0.000815058	0.000578235	0.293923	0.604187	0.612975	1.40956	0.495245
Analyte 42	0	6.75821,0	191	0.00257621	0.00207604	0.873285	0.309806	0.457142	1.24092	0.311415
Analyte 43	0	6.76375,0	281	0.00658518	0.00858961	0.799387	0.0518992	0.279711	0.766646	-0.383368
Analyte 46	0	6.81043,0	153	0.0802669	0.0770249	0.777201	0.884739	0.698727	1.04209	0.0594788
Analyte 48	0	6.83801,0	248	0.00360312	0.00469455	0.802122	0.0523547	0.280643	0.767511	-0.381742
Analyte 49	0	6.88734,0	121	0.00134952	0.00159622	0.749372	0.246953	0.432409	0.845447	-0.242213
Analyte 50	0	6.90542,0	73	0.0168342	0.0207896	1.00228	0.126932	0.362441	0.809743	-0.304464
Analyte 51	0	6.95438,0	147	0.00204727	0.00259737	0.128691	0.230402	0.424458	0.788208	-0.343352
Analyte 53	0	7.02289,0	89	0.00913115	0.00949623	0.882443	0.816414	0.681543	0.961554	-0.0565596
Analyte 54	0	7.02792,0	248	0.0173089	0.0202841	1.4688	0.115914	0.355476	0.853323	-0.228836
Analyte 56	0	7.0577,0	147	0.197025	0.196748	0.0243667	0.988762	0.721599	1.00141	0.00202617
Analyte 57	0	7.06928,0	72	0.550054	0.573022	0.340791	0.772239	0.66935	0.959917	-0.0590177
Analyte 58	0	7.08474,0	172	0.0028534	0.00381387	1.035	0.248457	0.433093	0.748166	-0.418571
Analyte 62	0	7.14401,0	85	0.00338214	0.00181285	1.42843	0.129001	0.363643	1.86565	0.899675
Analyte 64	0	7.16427,0	207	0.0559449	0.0611811	0.793045	0.448679	0.540476	0.914415	-0.129079
Analyte 76	0	7.47591,0	174	0.0013269	0.00152421	0.16218	0.46058	0.54697	0.870549	-0.200002
Analyte 85	0	7.64,0	165	1.01046	1.10197	0.859116	0.601226	0.611809	0.916962	-0.125066
Analyte 92	0	7.82121,0	147	0.000662459	0.00129291	0.692352	0.14081	0.371838	0.512377	-0.964723
Analyte 93	0	7.84095,0	68	0.0312752	0.039302	0.788028	0.270516	0.442459	0.795765	-0.329585
Analyte 96	0	7.9197,0	147	0.00867742	0.00775109	0.785772	0.554317	0.59235	1.11951	0.162867
Analyte 107	0	8.25512,0	147	2.91326e-08	0.000909603	1.93994	0.0329733	0.231519	3.20279e-05	-14.9303
Analyte 126	0	8.60965,0	267	0.00352431	0.00919465	0.197252	0.071874	0.313013	0.3833	-1.38345
Analyte 626	0	18.8386,0	73	0.123678	0.149203	0.467124	0.294206	0.451312	0.82892	-0.270695
Analyte 743	0	21.4055,0	315	0.0227834	0.0196098	0.460239	0.709252	0.650255	1.16184	0.216406
Analyte 782	0	22.6704,0	103	0.00469101	0.00421656	0.523921	0.572624	0.600171	1.11252	0.153832
Analyte 901	0	30.256,0	73	9.52593e-05	2.96261e-08	0.740276	0.343439	0.474594	3215.39	11.6508
Analyte 902	0	32.0393,0	283	0.0115684	0.00501562	1.06925	0.0202804	0.189365	2.30648	1.20569
Analyte 905	0	32.9901,0	204	0.00147837	0.00195955	0.198837	0.77947	0.671409	0.754441	-0.40652
Analyte 906	0	33.5383,0	297	0.0152529	0.0142796	0.0341453	0.756035	0.66464	1.06816	0.0951271

## Sheet: R vs H
Peak	Similarity	R.T.	Mass	MEAN R-M	MEAN H-M	VIP	P-VALUE	Q-VALUE	FOLD CHANGE	LOG_FOLDCHANGE
palmitic acid	964	19.5814,0	117	0.387388	0.388239	0.906007	0.987817	0.744118	0.997808	-0.00316556
threonine 1	955	12.1259,0	73	1.1691	1.29256	1.01441	0.328837	0.506591	0.904487	-0.144828
Isoleucine	952	10.8965,0	158	0.547287	0.623501	0.369147	0.497229	0.594123	0.877764	-0.188095
succinic acid	949	11.1817,0	147	0.48884	0.496979	0.0371358	0.917987	0.72991	0.983624	-0.0238211
Pyruvic acid	944	7.36191,0	174	0.0156719	0.018275	1.56543	0.37453	0.528927	0.857559	-0.221692
alanine 1	942	8.16335,0	116	2.13589	2.32121	1.24944	0.221685	0.436066	0.920165	-0.120035
glycolic acid	940	7.75199,0	147	0.0794724	0.0914175	0.704343	0.184717	0.40507	0.869335	-0.202017
proline	938	10.974,0	142	0.631588	0.772251	0.667427	0.371084	0.527373	0.817854	-0.290085
L-Malic acid	938	13.4505,0	147	0.485056	0.383992	1.136	0.143952	0.361443	1.26319	0.337077
aspartic acid 1	938	13.8663,0	232	0.597065	0.487766	0.130496	0.26133	0.465012	1.22408	0.291698
tyrosine 1	935	18.5126,0	218	0.725211	0.622519	0.455564	0.36714	0.525571	1.16496	0.220284
myo-inositol	935	19.9478,0	217	0.193493	0.161378	0.601884	0.0900925	0.287057	1.19901	0.261839
O-Phosphorylethanolamine	933	16.8767,0	299	0.0985763	0.100698	0.821192	0.850732	0.714651	0.978927	-0.0307268
valine	929	9.78835,0	144	0.860493	1.04916	1.00444	0.0975461	0.294974	0.820174	-0.285998
phenylalanine 1	929	15.1716,0	218	0.521649	0.450243	0.471238	0.451614	0.570726	1.15859	0.212373
beta-Alanine 2	923	12.6991,0	248	0.0239965	0.0326472	1.2064	0.174673	0.395381	0.735025	-0.444134
serine 1	922	11.7871,0	204	0.685473	0.704748	0.104399	0.857569	0.71628	0.97265	-0.0400069
glycine 2	920	11.1004,0	174	1.24151	1.14781	0.680566	0.666327	0.662345	1.08163	0.113212
lactic acid	916	7.52871,0	117	1.00066	1.41501	1.98732	0.0136362	0.104674	0.707175	-0.499861
pantothenic acid	915	19.0206,0	103	0.0653551	0.0811873	0.482809	0.334309	0.509478	0.804992	-0.312954
phosphate	911	10.6215,0	151	0.0639413	0.0125237	1.88339	0.00050818	0.0134827	5.1056	2.35208
Ethanolamine	908	10.511,0	174	0.114313	0.0858148	0.1411	0.329953	0.507185	1.33209	0.413691
D-Talose 2	904	18.2545,0	319	0.203815	0.205382	1.27719	0.965138	0.73967	0.992369	-0.0110511
stearic acid	903	21.3724,0	117	0.156836	0.171534	0.558358	0.591116	0.635062	0.914311	-0.129243
maltose	902	25.2388,0	361	0.161195	0.192169	0.384141	0.611812	0.643	0.838819	-0.253569
beta-Glycerophosphoric acid	901	16.2234,0	243	0.149942	0.136551	0.286084	0.709833	0.676342	1.09806	0.134963
hydroxylamine	898	8.35113,0	133	0.042402	0.0347988	1.80965	0.0585432	0.241366	1.21849	0.285095
N-Methyl-DL-alanine	898	9.15264,0	130	0.0237923	0.0410187	1.06303	0.000896533	0.0186891	0.580035	-0.785788
oxoproline	897	13.9286,0	156	3.44763	4.08668	2.04763	0.0144553	0.108095	0.843625	-0.245326
glucose-6-phosphate 2	895	22.1128,0	387	0.221503	0.143169	0.936229	0.0919554	0.289114	1.54715	0.62961
sucrose	894	24.4805,0	361	0.0678987	0.0562773	0.350364	0.382503	0.532449	1.2065	0.270831
glutamic acid	882	15.0676,0	246	0.346669	0.475086	0.107286	0.0038497	0.0475743	0.729697	-0.45463
sarcosine	881	8.65374,0	116	0.021803	0.0224433	0.139768	0.864709	0.717962	0.971469	-0.0417605
cholesterol	881	28.3754,0	57	0.00530644	0.255754	3.61195	3.9031e-05	0.00203383	0.0207482	-5.59087
uracil	879	11.4879,0	241	0.00702239	0.00746999	0.181591	0.719713	0.679361	0.940081	-0.0891427
ribose-5-phosphate 1	872	20.0715,0	315	0.0263195	0.0309144	0.0918771	0.24466	0.45268	0.851365	-0.23215
Ciliatine	870	16.4284,0	398	0.217136	0.215355	0.803423	0.947178	0.736037	1.00827	0.0118826
histidine 2	870	18.3212,0	154	0.723874	0.80064	0.773041	0.718233	0.678912	0.90412	-0.145414
alpha-Aminoadipic acid	865	16.1423,0	260	0.0262165	0.0243114	1.07295	0.653161	0.657868	1.07836	0.108845
heptadecanoic acid	857	20.488,0	117	0.0214727	0.0256692	1.22845	0.320966	0.502327	0.836514	-0.257539
fumaric acid	850	11.6725,0	245	0.0214938	0.0295372	1.64184	0.0290989	0.165327	0.727685	-0.458615
ornithine	849	15.0308,0	142	2.21365	2.14846	0.696514	0.805216	0.703307	1.03034	0.0431229
Glucose-1-phosphate	849	16.6979,0	217	0.233059	0.210479	0.407704	0.685466	0.668649	1.10728	0.147021
citrulline 1	845	17.3659,0	256	0.615167	0.620361	0.280844	0.939447	0.734442	0.991627	-0.0121309
ornithine 1	842	17.2848,0	174	0.628635	0.549674	0.985021	0.375312	0.529277	1.14365	0.193648
D-Talose 1	842	18.0602,0	319	0.556916	0.494177	1.12968	0.421035	0.55347	1.12696	0.17243
Myristic Acid	837	17.6193,0	117	0.0387114	0.0376109	0.852533	0.83495	0.710817	1.02926	0.0416102
Methyl Phosphate	834	9.20848,0	241	0.0654907	0.075728	0.745051	0.319971	0.501778	0.864815	-0.209536
arachidonic acid	820	22.4392,0	79	0.0198769	0.023774	1.41783	0.382699	0.532534	0.836077	-0.258292
lysine	819	18.3514,0	174	0.4972	0.379125	0.96432	0.110212	0.314539	1.31144	0.391153
adenosine	814	24.498,0	236	0.024832	0.0256764	1.12092	0.879192	0.721314	0.967112	-0.0482454
alpha-ketoglutaric acid	808	14.5251,0	198	0.0139186	0.0154548	0.68142	0.539474	0.613625	0.9006	-0.151042
3-hydroxybutyric acid	807	8.97888,0	147	0.0104571	0.0103553	1.2759	0.955574	0.737748	1.00984	0.014124
D-(glycerol 1-phosphate)	806	16.6321,0	299	0.269359	0.221235	1.52797	0.0185713	0.122916	1.21753	0.283952
glycine 1	802	8.4314,0	102	0.103708	0.0835534	1.12984	0.214813	0.430797	1.24122	0.311762
fructose-6-phosphate	799	21.8394,0	315	0.0751282	0.147401	2.2482	0.155687	0.375246	0.509686	-0.972318
oleic acid	789	21.2046,0	117	0.0363885	0.0404848	1.04378	0.480924	0.586058	0.89882	-0.153896
5-Aminovaleric acid 1	766	15.1826,0	174	0.0747457	0.102134	0.559979	0.320756	0.502211	0.731838	-0.450403
Aminomalonic acid	756	13.2298,0	218	0.0131015	0.0120545	0.384711	0.811763	0.704994	1.08685	0.120157
cycloleucine 1	753	11.8754,0	156	0.0240076	0.0204539	0.512417	0.351647	0.518227	1.17374	0.231116
unknown	752	16.583,0	174	0.0789727	0.0695111	1.21224	0.36478	0.524479	1.13612	0.184111
ribulose-5-phosphate 1	746	20.173,0	357	0.0251376	0.026709	0.967281	0.749016	0.687991	0.941166	-0.0874791
Galactinol 3	741	26.6567,0	204	0.00649454	0.00810273	0.42974	0.499464	0.595203	0.801525	-0.31918
alpha-ketoisocaproic acid 1	738	9.74284,0	89	0.00483785	0.00734794	1.43541	0.0529573	0.230323	0.658395	-0.602974
cis-gondoic acid	731	22.7909,0	117	0.0231911	0.0259895	1.48843	0.577764	0.629751	0.892327	-0.164356
phenylpyruvate	726	14.6944,0	91	0.00788766	0.00662076	0.41838	0.606356	0.640941	1.19135	0.2526
Glucoheptonic acid 2	715	19.4922,0	217	0.771474	0.863405	0.210446	0.483915	0.587561	0.893525	-0.162419
Maleimide	713	8.0423,0	154	0.00662085	0.0122293	1.81287	0.0922443	0.289428	0.541394	-0.885249
guanosine-5'-monophosphate	712	27.5138,0	169	0.0291506	0.0447371	1.66162	0.0360151	0.187933	0.651598	-0.617946
6-phosphogluconic acid	692	22.7559,0	318	0.0174697	0.02164	1.18011	0.107712	0.31064	0.807287	-0.308846
unknown	681	22.493,0	79	0.0130081	0.0155473	1.1143	0.499185	0.595069	0.836679	-0.257254
unknown	665	22.8117,0	299	0.00352678	0.00644406	0.892736	0.075076	0.268212	0.547292	-0.869619
methionine sulfoxide 2	663	16.9111,0	128	0.026804	0.0261688	0.992997	0.928286	0.732104	1.02427	0.034602
pentadecanoic acid	661	18.6165,0	117	0.00580602	0.0370445	2.34339	3.71575e-05	0.00203101	0.156731	-2.67364
unknown	659	20.2541,0	147	0.371247	0.390826	0.120899	0.728062	0.681868	0.949902	-0.0741494
prunin degr. Prod. 2	654	32.4657,0	204	0.0437516	0.0115427	0.774216	0.0369727	0.190776	3.79042	1.92236
3-Aminoisobutyric acid 2	652	9.70371,0	102	0.00908742	0.0105413	1.71511	0.33122	0.507856	0.862076	-0.214114
unknown	650	20.116,0	315	0.00106168	0.00511767	2.48046	2.57005e-05	0.00200517	0.207454	-2.26914
unknown	649	19.8482,0	73	0.433627	0.486392	0.177071	0.504628	0.597679	0.891517	-0.165667
unknown	648	16.4852,0	70	0.0281061	0.0248371	0.604031	0.498086	0.594538	1.13162	0.178387
2-Monopalmitin	648	23.886,0	218	0.00320145	0.00363313	1.28117	0.692089	0.670776	0.881182	-0.182487
Fructose 2,6-biphosphate degr prod 2	647	21.042,0	227	0.0815306	0.0767986	0.751747	0.800205	0.702002	1.06162	0.086262
Threonic acid	636	14.2974,0	73	0.0363815	0.050248	0.767356	0.153717	0.373007	0.72404	-0.465859
Pyrrole-2-Carboxylic Acid	635	11.5851,0	240	0.016338	0.0285222	0.759535	0.062892	0.249198	0.572816	-0.803856
lactose 1	632	24.9281,0	204	0.00467833	0.00414074	0.485132	0.619917	0.646015	1.12983	0.176104
L-Allothreonine 1	626	12.1176,0	240	0.0043409	0.00418287	0.490639	0.839089	0.711832	1.03778	0.0535002
pyrogallol	626	14.1136,0	239	0.00703605	0.00814313	0.783105	0.323719	0.503834	0.864047	-0.210818
unknown	617	11.0928,0	103	0.00883796	0.00374195	1.34399	0.166681	0.387211	2.36186	1.23992
unknown	615	11.7772,0	240	0.00103005	0.00141968	1.20346	0.0956223	0.293009	0.725551	-0.462852
unknown	613	28.6311,0	69	0.00550047	0.00330008	0.76611	0.160487	0.38058	1.66677	0.737055
Levoglucosan	608	16.0016,0	217	0.00390001	0.00438283	0.107848	0.720675	0.679652	0.889838	-0.168385
Diglycerol 1	607	16.6101,0	205	0.0212767	0.0895825	1.0202	0.00500042	0.0536088	0.23751	-2.07394
sulfuric acid	603	9.09238,0	147	0.219878	0.208264	0.48541	0.763215	0.692008	1.05577	0.0782917
5'-methylthioadenosine 1	598	25.6477,0	236	0.00185868	0.00425006	0.880769	0.000591098	0.0148196	0.43733	-1.19321
unknown	591	17.4434,0	73	0.00705831	0.0220848	1.34832	0.00714125	0.0694143	0.3196	-1.64566
unknown	587	9.11738,0	130	0.0241008	0.0196166	0.272154	0.390666	0.536171	1.22859	0.297008
Pelargonic acid	585	11.8301,0	117	0.001705	0.00231934	0.528115	0.320404	0.502018	0.735122	-0.443945
Zymosterol 1	574	28.6792,0	345	0.00610445	0.00405629	0.432174	0.165298	0.385754	1.50494	0.589702
2,4-diaminobutyric acid 5	573	15.2942,0	73	0.217593	0.247562	0.576372	0.53109	0.609905	0.878944	-0.186157
unknown	573	26.5013,0	204	0.00236602	0.00347678	0.601767	0.241099	0.449918	0.680519	-0.555292
unknown	572	19.9967,0	122	0.0179005	0.0230403	0.555343	0.237508	0.447464	0.77692	-0.364163
unknown	571	17.4789,0	217	0.000194944	0.00142213	1.54976	0.0117313	0.0959704	0.137079	-2.86692
androsterone 1	571	24.0765,0	79	0.0109544	0.0114151	0.581623	0.853519	0.715317	0.959637	-0.0594394
D-erythronolactone 1	566	12.7744,0	58	0.101334	0.12274	0.123784	0.185637	0.405928	0.825605	-0.276476
Galactonic acid	563	19.1059,0	217	1.5268	1.49901	0.0557863	0.868658	0.718884	1.01854	0.0265012
1,5-Anhydroglucitol	562	17.6377,0	217	0.00272985	0.00564541	1.83205	0.00360868	0.0460692	0.483552	-1.04826
malonic acid 1	556	9.51344,0	147	0.15483	0.163844	0.743637	0.683598	0.668045	0.944986	-0.0816352
unknown	552	21.6114,0	204	0.0316142	0.018782	0.19383	0.425062	0.555821	1.68322	0.751226
Methyl Palmitoleate	543	18.1927,0	97	0.0241884	0.0257497	1.15987	0.71585	0.678187	0.939367	-0.0902389
beta-Mannosylglycerate 1	543	21.1208,0	305	0.181507	0.524396	2.72151	4.20001e-05	0.0020378	0.346126	-1.53063
D-Glyceric acid	540	11.3607,0	189	0.00113282	0.00113159	0.415252	0.996298	0.745742	1.00109	0.00156482
Analyte 654	540	19.3772,0	117	0.00586971	0.00620908	0.689631	0.633509	0.650959	0.945343	-0.0810907
galactose 1	539	17.8733,0	204	0.0452746	0.0181769	0.415082	0.000654008	0.0157397	2.49077	1.31659
Methylmalonic acid	532	9.67013,0	231	0.00127995	0.000871283	0.544912	0.47916	0.585166	1.46904	0.554874
glutamine 2	528	16.0636,0	84	0.324486	0.266383	0.501395	0.348925	0.516892	1.21812	0.284657
Analyte 533	524	16.8115,0	247	0.133538	0.167943	0.460055	0.322127	0.502965	0.795138	-0.330722
ascorbate	524	18.622,0	332	0.0102102	0.0153387	1.87221	0.0151489	0.110856	0.665652	-0.587159
Analyte 816	521	23.7972,0	73	0.0481839	0.0796478	1.39904	0.00430937	0.0501931	0.604962	-0.725083
3-Hydroxypropionic acid 1	514	8.69644,0	147	0.165946	0.197996	0.36014	0.188757	0.4088	0.83813	-0.254755
unknown	514	10.5807,0	158	0.233569	0.250212	0.193172	0.658731	0.659777	0.933485	-0.0993017
unknown	514	10.8919,0	211	0.000816668	0.00154002	0.354783	0.0713328	0.262781	0.530297	-0.915126
4-aminobutyric acid 1	514	13.9945,0	174	0.0632462	0.0837179	0.754661	0.158946	0.378886	0.755468	-0.404557
2-Amino-1-phenylethanol	512	16.371,0	174	0.00719366	0.00833998	0.0578594	0.755692	0.689893	0.862551	-0.213319
24,25-dihydrolanosterol	508	29.4029,0	96	0.0063286	0.00256487	0.263789	0.0190497	0.124421	2.46742	1.303
oxamic acid	507	10.3351,0	147	0.0171926	0.0174312	0.124413	0.913225	0.728884	0.986313	-0.0198831
Maleamate 2	503	14.0978,0	241	0.0501108	0.0557204	0.657555	0.351395	0.518104	0.899326	-0.153084
N(epsilon)-Trimethyllysine	500	14.6033,0	102	0.0207523	0.0163964	0.867841	0.275884	0.475031	1.26566	0.339888
allose 1	500	15.4783,0	73	0.0184492	0.0277235	1.24787	0.0768034	0.270609	0.665471	-0.587551
thymine	499	12.263,0	73	0.0188503	0.0575681	1.77245	0.000975232	0.0194836	0.327445	-1.61068
Analyte 828	498	24.369,0	289	0.00730254	0.0124754	0.464806	0.0958887	0.293284	0.585356	-0.772614
beta-Glutamic acid 1	497	14.8427,0	188	0.133052	0.103513	1.02941	0.140654	0.357353	1.28537	0.362182
Analyte 824	497	24.1175,0	289	0.019526	0.033352	0.373786	0.0937928	0.291091	0.585454	-0.772371
3-Methylglutaric Acid	495	12.6285,0	172	0.0542372	0.0558846	0.8828	0.886592	0.722995	0.970522	-0.0431673
unknown	492	20.0443,0	73	0.044024	0.107341	0.40895	0.000344903	0.0103359	0.410133	-1.28583
3,6-Anhydro-D-galactose 1	491	15.8992,0	159	0.0158702	0.0173831	0.0388589	0.767834	0.693292	0.912968	-0.131363
5-Dihydrocortisol 1	490	27.9795,0	73	0.00947186	0.00506041	1.35458	0.0652248	0.253153	1.87176	0.904393
ribose	487	15.7036,0	217	0.00186121	0.00238029	1.16164	0.400299	0.540957	0.781927	-0.354895
Analyte 651	484	19.3321,0	318	0.0224966	0.0197614	0.267154	0.583922	0.63222	1.13841	0.187022
unknown	479	20.028,0	357	0.00434816	0.00561522	1.07765	0.177884	0.398545	0.774353	-0.368937
unknown	477	8.15567,0	167	0.000404018	0.000876655	1.79827	0.0202682	0.129882	0.460864	-1.11759
Analyte 254	477	11.0317,0	129	0.00788208	0.0133674	0.30032	0.0567275	0.237904	0.589648	-0.762075
adenine	477	17.8052,0	264	0.0521793	0.0469172	1.01732	0.343527	0.514202	1.11216	0.153361
Salicylaldehyde	473	11.9115,0	119	0.00158646	0.00154828	0.480797	0.905606	0.727225	1.02465	0.0351376
Stigmasterol	472	29.1965,0	129	0.0015927	0.00259816	0.863204	0.0845443	0.280589	0.613011	-0.706015
unknown	467	16.0693,0	82	0.00976806	0.00507107	0.845538	0.0742048	0.266977	1.92623	0.945783
unknown	464	9.44564,0	58	0.00191057	0.00218054	0.25348	0.726993	0.681549	0.876194	-0.190678
unknown	464	20.1798,0	57	0.033124	0.0327063	0.96948	0.946151	0.735826	1.01277	0.0183096
Analyte 838	461	24.6044,0	103	0.00454995	0.005157	0.468421	0.552474	0.619256	0.882287	-0.180681
Analyte 132	457	8.73582,0	69	0.0101672	0.0108171	0.998341	0.829597	0.709493	0.939918	-0.0893926
unknown	454	9.63132,0	73	0.022493	0.0279753	1.1567	0.0176668	0.119959	0.804029	-0.314681
Glutaric Acid	452	12.4012,0	174	0.00610271	0.00525767	0.816104	0.61428	0.643924	1.16073	0.215028
MALONAMIDE 1	452	13.6856,0	116	0.0258816	0.0229411	0.136826	0.776428	0.695654	1.12818	0.173995
unknown	451	26.9357,0	119	0.00635124	0.00787784	0.735381	0.151339	0.370264	0.806215	-0.310763
unknown	450	7.53594,0	234	0.0249536	0.0151649	1.85977	0.0136395	0.104688	1.64548	0.718512
panthenol 2	450	18.5487,0	70	0.0910548	0.0905556	0.236801	0.963906	0.739424	1.00551	0.00793246
fucose 1	449	16.2361,0	69	0.00845045	0.00920206	0.144105	0.854536	0.71556	0.918322	-0.122928
Analyte 645	449	19.241,0	231	0.00444107	0.00379978	1.35175	0.581452	0.631233	1.16877	0.224993
Analyte 825	448	24.1494,0	371	0.00857951	0.00808793	0.132123	0.820326	0.707171	1.06078	0.0851245
fructose 1	447	17.7727,0	103	0.00306471	0.00434584	0.279075	0.0777042	0.271833	0.705206	-0.503884
hydroxyurea	446	10.0871,0	101	0.258169	0.272283	0.749532	0.765262	0.692578	0.948164	-0.0767918
1-Hexadecanol	442	18.7419,0	75	0.00399507	0.00314972	0.466579	0.455053	0.572583	1.26839	0.342994
20alpha-Hydroxycholesterol 2	436	29.3995,0	383	0.00153827	0.00519967	0.451635	0.0290068	0.164999	0.295841	-1.75711
alpha-Tocopherol	430	28.1988,0	73	0.00143166	0.00173441	0.0547999	0.633428	0.65093	0.825446	-0.276755
unknown	424	10.2949,0	146	0.0192132	0.0304163	0.881338	0.192406	0.41209	0.631673	-0.66275
Analyte 806	424	23.3447,0	205	0.0109029	0.00927965	0.49922	0.58824	0.633931	1.17492	0.232565
DL-Anabasine 1	421	12.3018,0	239	0.00282947	0.0030977	0.655416	0.538712	0.61329	0.913411	-0.130664
Analyte 779	420	22.5108,0	73	0.0281857	0.0259312	0.112618	0.749838	0.688227	1.08694	0.120278
phytosphingosine 1	420	24.1786,0	67	0.0104571	0.0121332	0.827206	0.515307	0.602705	0.861856	-0.214482
conduritol b epoxide 2	419	18.6466,0	361	0.00183839	0.00370608	0.262423	0.0287988	0.164255	0.496048	-1.01145
unknown	417	7.58961,0	147	0.00296492	0.00419803	0.17451	0.0446011	0.211338	0.706264	-0.50172
Citraconic acid 4	415	11.5329,0	117	0.00234457	0.00320682	0.99862	0.300505	0.490581	0.731118	-0.451824
cytidine-monophosphate 1	415	19.2719,0	243	0.00117682	0.00155377	1.35649	0.28623	0.481768	0.757393	-0.400886
unknown	414	16.5245,0	128	0.0493067	0.0262825	1.35917	0.0179513	0.120906	1.87603	0.907681
Analyte 771	411	22.2042,0	73	0.0293641	0.029385	0.950505	0.99683	0.745843	0.999288	-0.00102693
unknown	403	9.07113,0	281	0.027033	0.0299578	1.56808	0.36058	0.522513	0.902368	-0.148213
11-beta-prostaglandin-F-2-alpha 1	402	25.1564,0	186	0.0122393	0.00747658	0.400188	0.0902996	0.287288	1.63702	0.711072
Analyte 884	402	27.7094,0	73	0.00124757	0.00332833	0.790699	0.120684	0.330358	0.374834	-1.41568
5-aminovaleric acid lactam	401	8.77413,0	58	0.00202	0.00263437	0.524571	0.499726	0.59533	0.766787	-0.383102
Analyte 859	401	25.863,0	169	0.000137764	0.000767017	1.88596	0.0156954	0.11295	0.17961	-2.47706
unknown	400	19.6658,0	73	0.00998966	0.0152542	0.176648	0.232464	0.443936	0.65488	-0.610699
Analyte 787	399	22.8273,0	144	0.0712303	0.0967775	0.150935	0.0869174	0.28342	0.736021	-0.442182
2-ketobutyric acid 2	396	7.66979,0	89	0.00573113	0.00615757	0.0912359	0.645209	0.655105	0.930744	-0.103543
3-(1-Pyrazolyl)-L-alanine	396	14.2304,0	142	1.11886	1.22557	0.266507	0.662912	0.661195	0.912932	-0.13142
unknown	395	16.5577,0	315	0.00427768	0.00479881	0.890405	0.612598	0.643294	0.891405	-0.165847
unknown	394	14.8378,0	211	0.102529	0.120159	0.288662	0.346223	0.515552	0.853279	-0.22891
unknown	392	8.79706,0	89	0.00386167	0.00406183	0.998626	0.801635	0.702376	0.95072	-0.0729079
Analyte 212	392	10.2844,0	231	0.00083462	0.00151006	0.419633	0.110222	0.314554	0.552706	-0.855417
2,3-Dimethylsuccinic acid	389	11.6643,0	117	0.00173094	0.00281187	1.26362	0.0163306	0.115298	0.615583	-0.699975
Dehydroascorbic Acid 1	389	17.5561,0	173	0.0011711	6.97303e-05	2.69772	5.54875e-05	0.00235567	16.7948	4.06994
3-Methylthiopropylamine	388	14.5449,0	174	0.00818773	0.00863739	0.348846	0.84848	0.71411	0.947941	-0.077131
2-ketoadipate 3	387	10.222,0	96	0.012237	0.0145579	1.38443	0.222703	0.43683	0.840577	-0.250547
Phosphoglycolic acid	387	14.7528,0	340	0.108093	0.112048	0.0309087	0.787582	0.698666	0.964701	-0.0518465
shikimic acid	387	17.1184,0	96	0.00753697	0.00625353	0.0228701	0.534812	0.611566	1.20524	0.269315
Octadecanol	386	20.5954,0	75	0.00256998	0.00332076	0.179567	0.404361	0.543463	0.773914	-0.369755
phthalic acid	384	15.9714,0	68	0.00530043	0.00351284	1.06874	0.270438	0.471359	1.50887	0.593471
unknown	383	15.3741,0	174	0.00431979	0.00380271	0.551429	0.64666	0.655613	1.13598	0.183933
unknown	383	17.6579,0	174	0.037477	0.0355382	0.59235	0.715006	0.67793	1.05456	0.076637
2-hydroxy-3-isopropylbutanedioic acid	382	14.5158,0	129	0.00453863	0.0182498	1.02572	0.00345505	0.0450568	0.248694	-2.00755
unknown	381	9.467,0	170	0.00800388	0.0111173	1.0511	0.0364838	0.189332	0.71995	-0.474031
unknown	379	9.32578,0	89	0.00303876	0.00339898	0.242029	0.630087	0.649728	0.89402	-0.16162
unknown	378	16.3631,0	142	0.135542	0.117272	0.109166	0.550927	0.618594	1.15579	0.20888
unknown	376	13.1652,0	254	0.798317	0.977249	1.10894	0.206741	0.424339	0.816902	-0.291764
unknown	376	27.3342,0	73	0.00183722	0.00861325	3.38778	8.53577e-05	0.00322114	0.213302	-2.22903
unknown	373	16.0162,0	272	0.0332045	0.0249897	0.394077	0.396313	0.538744	1.32872	0.410041
1-Methyladenosine 2	369	22.5477,0	226	0.000950055	0.00130072	0.343317	0.466406	0.578603	0.730405	-0.453232
Analyte 712	368	20.8304,0	73	0.00723057	0.012008	0.743518	0.0916448	0.288775	0.602145	-0.731817
Analyte 340	367	13.1182,0	243	0.879322	1.04404	1.39231	0.0913077	0.288405	0.842228	-0.247717
Dihydroxyacetone	366	10.18,0	73	0.00714694	0.0107872	1.48981	0.0462858	0.215434	0.66254	-0.59392
Atropine	366	21.7913,0	55	0.0153458	0.0164267	1.43127	0.748631	0.687881	0.934202	-0.0981936
Analyte 362	362	13.4424,0	58	0.0197506	0.00728131	2.02023	0.00508535	0.0539914	2.71251	1.43963
Analyte 817	362	23.8105,0	387	0.00398823	0.00550737	1.08052	0.182845	0.403311	0.724162	-0.465615
O-acetylserine 1	356	12.2204,0	84	0.00681691	0.00695857	0.430906	0.920154	0.730375	0.979643	-0.0296717
L-Threose 2	356	13.0351,0	350	0.0137367	0.017868	0.464051	0.332785	0.50868	0.768792	-0.379336
Analyte 810	353	23.4864,0	55	0.0265582	0.0196822	0.762675	0.0752102	0.268401	1.34935	0.432268
Analyte 83	352	7.61983,0	221	0.00554352	0.0062292	1.27762	0.505258	0.59798	0.889926	-0.168243
Adipamide 5	351	17.0993,0	128	0.00300207	0.00381613	0.0837903	0.554161	0.619974	0.78668	-0.346152
succinate semialdehyde 2	350	9.39754,0	132	0.000681706	0.00238539	1.67211	3.05246e-05	0.00201833	0.285783	-1.80701
Analyte 418	349	14.413,0	89	0.028148	0.0305283	0.990941	0.615715	0.644458	0.922031	-0.117112
unknown	347	19.2116,0	215	0.00359949	0.00466701	0.132692	0.465469	0.578112	0.771263	-0.374705
trans-3,5-Dimethoxy-4-hydroxycinnamaldehyde 1	344	20.0996,0	174	0.0252954	0.0244441	0.413754	0.870851	0.719393	1.03483	0.049391
3-Hydroxyflavone	344	22.0806,0	163	0.00597494	0.00946787	0.707353	0.199263	0.418079	0.631076	-0.664115
unknown	341	12.7336,0	155	0.00116232	0.001102	0.340696	0.861634	0.71724	1.05473	0.076877
Analyte 277	340	11.3918,0	215	0.00465503	0.00619877	1.93322	0.276739	0.4756	0.75096	-0.413192
Tartronic acid	340	11.9834,0	194	0.00231409	0.00230299	0.537561	0.979564	0.742517	1.00482	0.00693725
glucose 2	340	18.1107,0	208	0.0319156	0.023225	0.320484	0.459098	0.574747	1.37419	0.458583
Analyte 565	339	17.6132,0	59	0.0323576	0.0268785	0.749633	0.2403	0.449376	1.20385	0.267654
Analyte 292	337	11.7025,0	221	0.00281355	0.00285542	0.292743	0.919316	0.730195	0.985334	-0.021315
N-Acetyl-L-leucine 1	336	13.9184,0	246	0.00381719	0.00765327	1.96955	0.0705204	0.261557	0.498766	-1.00357
glucuronic acid 2	334	18.487,0	216	0.00469245	0.00606588	1.34815	0.0539701	0.232414	0.77358	-0.370378
unknown	334	21.7636,0	160	0.0296036	0.0178974	0.603503	0.16681	0.387347	1.65407	0.726024
Analyte 814	332	23.7036,0	73	0.00166302	0.00217729	0.359517	0.559131	0.622075	0.763801	-0.388731
Behenic acid	331	24.5905,0	129	0.0136173	0.0117333	0.628789	0.441878	0.565378	1.16057	0.214833
Analyte 860	331	25.892,0	144	3.84711e-05	0.000532686	1.17788	0.0720909	0.263908	0.072221	-3.79144
Analyte 98	330	7.97105,0	73	0.0074579	0.00843794	1.07863	0.0984395	0.295869	0.883853	-0.178121
Analyte 192	330	9.88203,0	147	0.00332204	0.00317315	0.617011	0.853839	0.715394	1.04692	0.0661526
Analyte 739	330	21.356,0	131	0.257104	0.255199	0.805024	0.949785	0.73657	1.00746	0.0107295
Analyte 89	328	7.75017,0	173	0.000209584	0.000255518	0.381869	0.754534	0.689564	0.820231	-0.285897
Analyte 156	327	9.20496,0	207	0.01441	0.0164008	1.06752	0.435484	0.561793	0.878615	-0.186697
Analyte 619	327	18.7076,0	73	0.0291024	0.0200952	1.46264	0.069845	0.260527	1.44822	0.534284
N-Acetyltryptophan 4	324	23.0361,0	131	0.127413	0.13166	0.542742	0.766513	0.692926	0.967748	-0.0472965
alpha-Santonin 1	322	21.5858,0	107	0.0178232	0.0123819	0.743717	0.189544	0.409516	1.43946	0.525528
arbutin	320	23.8712,0	69	0.00473364	0.00409679	0.0127748	0.630267	0.649792	1.15545	0.208457
Analyte 308	319	12.1547,0	89	0.00117802	0.000402664	0.85603	0.0376296	0.192689	2.92558	1.54872
canavanine degr prod	318	9.83042,0	156	0.00216783	0.00207038	0.101373	0.894414	0.724751	1.04707	0.0663528
3-Cyanoalanine	317	11.8679,0	255	0.00287535	0.00256556	0.060498	0.621521	0.646606	1.12075	0.164462
unknown	317	18.6405,0	158	0.0166107	0.0141864	0.952635	0.384815	0.533452	1.17089	0.227601
Analyte 744	316	21.4542,0	107	0.0041821	0.00280899	0.962624	0.144059	0.361573	1.48883	0.574177
Analyte 139	315	8.85396,0	89	0.00187245	0.00349816	0.799645	0.00501423	0.0536715	0.535267	-0.901669
o-Hydroxyhippuric acid 2	315	19.9584,0	122	0.0348365	0.0453468	1.53212	0.218621	0.433742	0.768225	-0.3804
unknown	315	21.6509,0	253	0.00105113	0.00164126	0.669012	0.141774	0.358753	0.64044	-0.642866
unknown	314	11.4467,0	166	0.0160214	0.0103263	0.943176	0.00465541	0.0519743	1.5515	0.633668
Analyte 876	314	26.8091,0	73	0.000512067	0.00251218	2.51711	0.00508828	0.0540045	0.203834	-2.29453
unknown	313	10.4636,0	190	0.00140243	0.00198333	1.60335	0.0938225	0.291122	0.707112	-0.49999
8-Aminocaprylic acid	310	18.4441,0	86	0.00501757	0.00850101	2.18883	0.128899	0.341953	0.590232	-0.760646
N-alpha-Acetyl-L-ornithine 1	310	18.8264,0	231	0.00373384	0.00468589	0.696391	0.0616879	0.247091	0.796826	-0.327663
N-Acetyl-L-glutamic acid 1	308	16.5719,0	287	0.0112022	0.01165	0.918664	0.776679	0.695722	0.961563	-0.056546
Analyte 776	305	22.4269,0	56	0.00342745	0.00489932	0.230369	0.275809	0.474981	0.699576	-0.515447
unknown	304	24.8589,0	240	0.00300871	0.00272016	1.04135	0.678808	0.666483	1.10608	0.145451
unknown	302	15.4082,0	211	0.0151055	0.0173191	0.487853	0.332375	0.508465	0.872189	-0.197287
uridine 2	301	23.1163,0	87	0.00556057	0.00569126	1.24929	0.899395	0.725857	0.977037	-0.0335151
Analyte 829	301	24.4032,0	131	0.00671148	0.00577863	1.42343	0.578328	0.629979	1.16143	0.215903
2-deoxy-D-glucose 1	298	16.8085,0	156	0.0256436	0.0119115	0.957383	0.0563859	0.23724	2.15285	1.10625
2-Methylglutaric Acid	297	12.5532,0	172	0.0116655	0.0203626	1.00572	0.016029	0.114194	0.57289	-0.803669
Analyte 705	297	20.6614,0	156	0.00150746	0.000896547	0.193247	0.208134	0.425475	1.68141	0.74967
unknown	297	20.9413,0	126	0.0013828	0.00417664	2.07584	0.00228579	0.0356448	0.331081	-1.59475
DL-dihydrosphingosine 1	297	23.3359,0	201	0.000667329	0.0011205	1.31451	0.151317	0.370237	0.595563	-0.747673
Analyte 316	295	12.3735,0	100	0.00723214	0.00739753	0.167335	0.909152	0.727999	0.977642	-0.0326211
Analyte 544	295	17.0286,0	128	0.00499696	0.00675523	0.994428	0.0268257	0.156994	0.739718	-0.434953
Analyte 691	294	20.3639,0	86	0.081852	0.0769206	0.690762	0.830743	0.709778	1.06411	0.0896477
Analyte 738	294	21.3171,0	188	0.00402951	0.00510532	1.46242	0.359273	0.521895	0.789276	-0.341398
unknown	293	9.02703,0	77	0.0015613	0.00199775	1.58916	0.184439	0.40481	0.781526	-0.355634
unknown	292	21.9174,0	55	0.0274277	0.0191357	0.581839	0.24055	0.449545	1.43333	0.519366
Analyte 803	290	23.3075,0	226	0.0153385	0.0246442	1.55062	0.0298103	0.167836	0.622397	-0.684093
unknown	289	12.8377,0	82	0.00843817	0.00503413	0.466658	0.228197	0.440877	1.67619	0.745189
Analyte 750	289	21.6258,0	160	0.00348516	0.00242533	0.157305	0.366011	0.52505	1.43698	0.523044
unknown	288	9.10969,0	68	0.0067516	0.0110167	0.824608	0.138353	0.354442	0.612849	-0.706396
N-Ethylglycine 1	288	12.4442,0	102	0.00504165	0.00542475	0.405441	0.861438	0.717194	0.929378	-0.105663
Analyte 424	288	14.5704,0	217	0.00661164	0.00775834	0.593227	0.453635	0.571819	0.852198	-0.230739
Analyte 433	283	14.7285,0	154	0.0322749	0.0223292	0.399267	0.367903	0.525921	1.44541	0.531479
Analyte 75	282	7.42383,0	207	0.0180658	0.01926	0.750222	0.491738	0.591442	0.938	-0.0923409
Analyte 697	282	20.5037,0	218	0.000611418	0.00097238	0.956333	0.400827	0.541284	0.628785	-0.669362
Biuret 3	280	12.5154,0	229	0.00382306	0.00256772	0.926029	0.161655	0.381851	1.48889	0.574242
Analyte 791	280	22.9376,0	154	0.0249093	0.0237363	0.571594	0.813448	0.705425	1.04942	0.0695878
Methoxamedrine 1	278	16.93,0	165	0.00549594	0.00870813	1.07583	0.142464	0.359609	0.631127	-0.663998
Analyte 115	277	8.45218,0	245	0.015443	0.0182222	0.714718	0.190577	0.41045	0.847484	-0.238742
unknown	277	10.1102,0	142	0.00361559	0.00528372	0.630976	0.0314051	0.173298	0.684289	-0.547322
maleic acid	277	11.0044,0	341	0.00411719	0.00495527	0.391117	0.533967	0.61119	0.830872	-0.267302
Analyte 303	277	12.0187,0	160	0.000703851	0.000789221	0.833125	0.879382	0.721357	0.89183	-0.165159
Analyte 801	277	23.2094,0	79	0.0020401	0.00176258	0.195617	0.645765	0.6553	1.15745	0.210948
prostaglandin A2 1	277	24.5746,0	157	0.0220033	0.0189252	0.103782	0.367779	0.525864	1.16264	0.217409
glutathione 1	275	20.6913,0	107	0.00248445	0.00140912	1.55444	0.0761763	0.269747	1.76312	0.818131
Analyte 793	275	22.9795,0	157	0.135031	0.127689	0.895179	0.743685	0.686456	1.0575	0.0806575
D-galacturonic acid 2	274	18.7356,0	292	0.00104657	0.00110892	0.162822	0.892811	0.724393	0.943766	-0.0834985
3,5-Dihydroxyphenylglycine 1	274	18.7749,0	283	0.00166742	0.00230021	1.59012	0.162748	0.383032	0.724898	-0.464149
Analyte 713	274	20.8906,0	142	0.00272143	0.00349218	1.29229	0.312019	0.497313	0.779291	-0.359765
Analyte 808	274	23.4296,0	173	0.00478717	0.00495166	1.35632	0.883845	0.722373	0.96678	-0.0487399
1-Methylhydantoin 1	273	11.4707,0	127	0.00381367	0.0041609	0.490018	0.64479	0.654959	0.916551	-0.125713
indole-3-acetamide 4	273	21.5324,0	79	0.00110889	0.00142194	0.911946	0.522413	0.605979	0.779841	-0.358748
Isoxanthopterin	272	20.4293,0	265	0.000768369	0.000926955	0.500195	0.565439	0.624709	0.828917	-0.270701
unknown	271	10.01,0	116	0.00425071	0.00509336	1.40566	0.212723	0.429154	0.834558	-0.260915
salicin	271	23.3755,0	268	0.00455598	0.00356784	0.318128	0.364823	0.524499	1.27696	0.352709
unknown	270	8.92762,0	100	0.0441621	0.0453413	0.175288	0.878136	0.721072	0.973994	-0.0380152
Analyte 160	270	9.26056,0	221	0.00331625	0.00377996	1.06153	0.368751	0.52631	0.877326	-0.188815
unknown	270	16.5406,0	83	0.00329689	0.00393601	0.726338	0.626228	0.648328	0.837622	-0.255628
Melatonin 3	270	23.2267,0	160	0.00220299	0.00112314	0.193974	0.175976	0.396672	1.96145	0.971922
unknown	269	15.8527,0	258	0.0519511	0.0592977	0.963171	0.689284	0.669879	0.876107	-0.190821
5,6-dihydrouracil 1	268	13.4953,0	243	0.00161247	0.00113692	0.774748	0.321489	0.502614	1.41828	0.504143
Analyte 262	266	11.1904,0	186	0.00291867	0.00288316	0.364032	0.975343	0.74169	1.01232	0.0176592
oxamide	266	11.2283,0	281	0.00164588	0.0020296	0.623008	0.366309	0.525188	0.810936	-0.30234
Analyte 737	266	21.2734,0	200	0.000798697	0.00185906	0.0851081	0.176952	0.397634	0.429624	-1.21885
cytidine-5'-monophosphate	266	22.9615,0	168	0.406944	0.423811	1.26376	0.827572	0.708989	0.960201	-0.0585921
Analyte 324	265	12.5453,0	58	0.00125448	0.00141601	0.19114	0.755044	0.689709	0.885921	-0.174749
2-Furoic Acid	264	8.59004,0	95	0.00317119	0.00511678	1.84063	0.0173655	0.118939	0.619762	-0.690213
unknown	264	11.7359,0	58	0.0225002	0.0261674	0.858405	0.557282	0.621297	0.859856	-0.217832
N-ethylmaleamic acid 3	264	13.2893,0	155	0.0145938	0.0113168	0.745984	0.225586	0.438969	1.28957	0.366885
Analyte 346	263	13.2087,0	188	0.00295197	0.00667367	0.991402	0.0802967	0.275261	0.442331	-1.1768
epsilon-Caprolactam	261	10.7451,0	55	0.000905814	0.00161967	1.16742	0.03901	0.196617	0.559256	-0.838418
unknown	261	14.4838,0	169	0.0234481	0.0207082	0.227832	0.711727	0.676926	1.13231	0.179268
palmitoleic acid	261	19.3501,0	86	0.00748143	0.00612655	0.832659	0.564884	0.624479	1.22115	0.28824
unknown	260	7.3129,0	142	0.00629006	0.00847494	0.459293	0.238548	0.44818	0.742195	-0.43013
cis-Phytol	260	20.2969,0	86	0.0573743	0.0589202	1.24861	0.929973	0.73246	0.973763	-0.0383576
Analyte 67	259	7.24475,0	318	0.00335599	0.00358277	0.109537	0.575671	0.628904	0.936704	-0.0943353
Analyte 176	258	9.50036,0	221	0.00199563	0.0024756	1.1602	0.235631	0.446163	0.806117	-0.310938
4-Acetamidobutyric acid 1	257	13.4633,0	128	0.0900721	0.163697	1.65886	0.0711315	0.262479	0.550238	-0.861872
Analyte 709	257	20.7651,0	75	0.023673	0.0239594	0.409516	0.974255	0.741476	0.988046	-0.0173492
N-cyclohexylformamide 2	255	9.7602,0	170	0.00433023	0.00586153	1.2481	0.00260731	0.0385815	0.738754	-0.436834
catechol	255	11.2173,0	69	0.00719063	0.0177268	1.81216	0.00142515	0.0259659	0.405636	-1.30174
salicyl alcohol	255	12.8651,0	243	0.00396146	0.00394475	0.140744	0.984497	0.743476	1.00424	0.00609845
canavanine 1	254	18.9033,0	352	0.0107218	0.0147243	1.45737	0.0178924	0.120711	0.728167	-0.457659
Analyte 747	254	21.5769,0	315	0.00337876	0.00324704	0.176591	0.905213	0.727139	1.04057	0.0573694
xanthosine	254	24.8372,0	254	0.00304831	0.00228639	0.464456	0.392489	0.537007	1.33324	0.414935
pimelic acid	253	14.8847,0	156	0.0535025	0.0640151	0.535151	0.47108	0.581032	0.83578	-0.258805
Analyte 82	252	7.6101,0	119	0.000741507	0.00111435	0.359803	0.346106	0.515494	0.665415	-0.587674
Phytanic acid	252	20.9189,0	160	0.00345031	0.00239596	0.221547	0.335621	0.51016	1.44005	0.526119
unknown	251	16.0965,0	200	0.0186032	0.0141176	0.819672	0.361184	0.522798	1.31773	0.398058
Analyte 665	250	19.7878,0	218	0.00807145	0.00663019	0.87879	0.185963	0.406231	1.21738	0.283779
d-Glucoheptose 2	250	20.4418,0	398	0.00183647	0.00229683	0.590673	0.596149	0.637025	0.799567	-0.322708
Analyte 664	249	19.7629,0	107	0.00168214	0.00209831	0.36282	0.505369	0.598032	0.801665	-0.318929
Analyte 148	248	9.05337,0	128	0.0185637	0.0182505	1.01118	0.933329	0.733165	1.01716	0.0245519
Allo-inositol	246	18.0044,0	179	0.00503053	0.00523214	0.465356	0.925628	0.731541	0.961468	-0.0566894
cis-1,2-Dihydronaphthalene-1,2-diol	245	15.7761,0	64	0.0132659	0.0140367	0.708375	0.881992	0.721952	0.945088	-0.0814797
noradrenaline	245	20.5189,0	100	0.00441175	0.00529872	0.232419	0.717547	0.678704	0.832607	-0.264293
unknown	244	21.216,0	179	0.00682259	0.00489001	0.502983	0.396689	0.538914	1.39521	0.48048
Citraconic acid degr1	243	10.056,0	97	0.0039476	0.00462106	1.05601	0.52702	0.608074	0.854262	-0.227249
Analyte 321	242	12.4789,0	270	0.00270224	0.00243701	0.70292	0.705115	0.674881	1.10883	0.14904
Analyte 65	241	7.17641,0	72	0.00205894	0.00358321	0.941289	0.0679632	0.257594	0.574608	-0.799351
Analyte 164	241	9.31832,0	237	0.0125473	0.0111902	1.07103	0.406338	0.544673	1.12128	0.165142
unknown	241	20.5901,0	397	0.000500748	0.000793614	0.343738	0.292193	0.485515	0.630972	-0.664352
Analyte 112	239	8.35809,0	73	0.179097	0.179718	0.455347	0.953863	0.737401	0.996545	-0.0049936
unknown	239	8.76613,0	267	0.00116283	0.00162925	1.92341	0.0952341	0.292606	0.713725	-0.486561
Analyte 310	239	12.2079,0	89	0.00228482	0.00366858	1.30429	0.0656996	0.253938	0.622808	-0.683141
Analyte 380	236	13.7642,0	210	0.00936322	0.00961648	0.608408	0.888621	0.723453	0.973665	-0.0385032
unknown	235	19.4051,0	87	0.00157722	0.00180662	0.678554	0.734761	0.683852	0.873026	-0.195904
Halostachine 2	234	13.8318,0	170	0.0383612	0.0497255	0.468971	0.136163	0.351626	0.771459	-0.374339
Analyte 191	233	9.8717,0	73	0.0215256	0.0242523	1.08788	0.502126	0.596484	0.887571	-0.172065
Analyte 572	233	17.728,0	96	0.00117547	0.00285276	2.22771	0.00338596	0.0445872	0.412048	-1.27912
Analyte 244	232	10.8282,0	231	0.000967812	0.00143328	1.14882	0.112219	0.317611	0.675244	-0.566519
Analyte 685	232	20.2214,0	106	0.0100675	0.00529741	0.742919	0.0336584	0.180656	1.90046	0.926347
methionine 2	230	14.1352,0	246	0.00241761	0.00250889	0.590042	0.915217	0.729314	0.963614	-0.0534722
Analyte 267	229	11.2499,0	130	0.00648087	0.00725143	0.239393	0.404894	0.54379	0.893737	-0.162079
unknown	228	8.87679,0	212	0.00381071	0.00633991	2.1763	0.0590651	0.242339	0.601066	-0.734404
unknown	228	10.7387,0	82	0.00122935	0.00145894	0.103467	0.642113	0.654018	0.842635	-0.24702
Analyte 657	228	19.464,0	214	0.00571882	0.00574875	0.577337	0.988289	0.744209	0.994794	-0.00752992
Analyte 834	228	24.5636,0	196	0.0411086	0.0418665	0.744014	0.923602	0.731111	0.981897	-0.026356
Analyte 359	227	13.3659,0	174	0.00956726	0.00732827	0.329898	0.103669	0.304157	1.30553	0.384632
thymidine 5'-monophosphate degr prod	227	16.9418,0	243	0.0018549	0.00326137	1.63909	0.0729536	0.265174	0.568748	-0.814139
Analyte 304	225	12.0248,0	73	0.00574587	0.00682702	0.183282	0.293239	0.486162	0.841637	-0.24873
Analyte 436	225	14.7795,0	246	0.00186873	0.000557996	0.662032	0.0580421	0.240422	3.349	1.74373
Analyte 159	223	9.24906,0	267	0.000962887	0.00131791	0.996396	0.122044	0.332329	0.730615	-0.452818
Analyte 168	223	9.36181,0	211	0.00598898	0.00571913	0.46122	0.759434	0.690948	1.04718	0.0665158
D-Altrose 1	223	18.1162,0	284	0.00306927	0.00233322	0.510246	0.380918	0.531757	1.31547	0.395578
Analyte 127	222	8.63392,0	156	0.0206471	0.0229314	0.404451	0.399598	0.540562	0.900387	-0.151382
Analyte 335	222	12.8489,0	160	0.0035054	0.00247176	0.814098	0.18492	0.40526	1.41818	0.504041
Analyte 129	221	8.67857,0	152	0.0123537	0.0147865	0.601056	0.115475	0.322615	0.835472	-0.259336
Analyte 627	221	18.846,0	156	0.0152014	0.0184802	1.00455	0.552662	0.619336	0.82258	-0.281772
Lumazine	220	17.7952,0	149	0.0136863	0.222504	2.50405	7.70946e-06	0.00190364	0.0615105	-4.02302
Analyte 724	220	21.0831,0	326	0.00129615	0.00219627	0.262072	0.368926	0.52639	0.59016	-0.760821
Analyte 447	217	14.9386,0	154	0.0166684	0.0152698	0.123592	0.734057	0.683644	1.09159	0.126433
Analyte 94	216	7.85867,0	75	0.0358591	0.0371016	0.395894	0.83972	0.711987	0.96651	-0.0491439
Analyte 100	216	8.03775,0	151	0.00071898	0.00050554	0.628463	0.44317	0.566095	1.4222	0.508126
Analyte 162	214	9.28815,0	74	0.00140248	0.015242	2.47638	1.121e-05	0.00190364	0.0920144	-3.442
unknown	214	10.9626,0	180	0.0588839	0.0547229	1.07151	0.585175	0.632718	1.07604	0.105727
Analyte 790	214	22.9282,0	157	0.0105925	0.0142821	0.602442	0.324143	0.504064	0.741665	-0.431161
Analyte 260	212	11.1419,0	140	0.0124074	0.0140537	0.356089	0.471334	0.581163	0.882857	-0.179748
Analyte 634	212	18.9699,0	369	0.0077848	0.00859257	0.21792	0.772434	0.694561	0.905992	-0.142429
Analyte 794	211	23.0028,0	210	0.0794774	0.0759692	0.705062	0.816187	0.706123	1.04618	0.0651308
Analyte 480	209	15.8371,0	243	0.00988227	0.00918183	0.512628	0.832116	0.710118	1.07629	0.106061
Analyte 180	208	9.57189,0	226	0.00174426	0.00188022	0.447253	0.826479	0.708716	0.927687	-0.108291
Bis(2-hydroxypropyl)amine 1	208	11.0527,0	77	0.00182195	0.00142962	0.0535798	0.567687	0.625639	1.27442	0.349846
urocanic acid 1	207	19.1887,0	283	0.00635245	0.0056772	0.0281751	0.560318	0.622574	1.11894	0.162134
Analyte 282	206	11.5014,0	58	0.181938	0.276993	1.04096	0.197632	0.416677	0.65683	-0.606407
Analyte 623	205	18.7845,0	146	0.000930868	0.00120024	0.641776	0.394493	0.53792	0.775571	-0.366669
L-glutamic acid	202	14.0652,0	185	0.00413898	0.0065258	1.69135	0.000770268	0.0172595	0.634249	-0.656879
unknown	195	9.11119,0	84	0.229553	0.27163	0.474368	0.367719	0.525837	0.845093	-0.242818
Analyte 88	194	7.68934,0	225	0.00249421	0.00284417	0.648704	0.509691	0.600077	0.876953	-0.189428
Analyte 428	194	14.6296,0	142	0.000779381	0.00197111	0.9144	0.106601	0.30888	0.395403	-1.3386
Analyte 305	190	12.0692,0	213	0.00155063	0.000827716	0.944448	0.0515015	0.227243	1.87338	0.905646
Analyte 124	189	8.57729,0	141	0.0107649	0.00671721	0.571802	0.00384781	0.0475628	1.60259	0.680406
Analyte 416	187	14.37,0	240	0.00187918	0.00203536	0.427925	0.693396	0.671193	0.923266	-0.115181
Analyte 795	187	23.0207,0	115	0.0996283	0.0961064	0.882075	0.810095	0.704566	1.03665	0.0519227
Analyte 478	186	15.7886,0	82	0.00293724	0.00162314	0.46054	0.224949	0.438499	1.8096	0.855672
Analyte 735	183	21.252,0	204	0.473853	0.292314	0.421299	0.376142	0.529648	1.62104	0.696919
Analyte 161	178	9.2713,0	98	0.0263132	0.0291975	0.986586	0.7106	0.676579	0.901211	-0.150063
Analyte 181	173	9.61782,0	58	0.0870007	0.152057	1.6223	0.00249778	0.0376155	0.572158	-0.805515
Analyte 207	167	10.1561,0	58	0.000450545	0.000337262	0.217895	0.646842	0.655676	1.33589	0.4178
Analyte 221	159	10.4466,0	98	0.0136949	0.0150321	0.288044	0.444905	0.567054	0.911046	-0.134404
Analyte 225	143	10.5248,0	231	0.00574072	0.00674501	0.465416	0.423222	0.55475	0.851105	-0.23259
Analyte 641	143	19.1714,0	231	0.00353736	0.00155105	1.50886	0.224147	0.437906	2.28063	1.18943
Analyte 1	0	6.12634,0	100	0.106757	0.137655	1.19406	0.100119	0.298277	0.775543	-0.366721
Analyte 4	0	6.16009,0	114	0.00591512	0.00884703	0.451237	0.501415	0.596143	0.6686	-0.580785
Analyte 5	0	6.16011,0	176	0.417732	0.474723	0.275317	0.362058	0.523209	0.879949	-0.184508
Analyte 9	0	6.18133,0	163	0.30898	0.332252	0.138209	0.678151	0.666268	0.929959	-0.104761
Analyte 11	0	6.20565,0	157	0.00472797	0.0645846	2.22476	0.000699365	0.0163587	0.0732059	-3.7719
Analyte 15	0	6.28628,0	147	0.0251072	0.0343113	1.55379	0.236907	0.447049	0.731748	-0.450581
Analyte 17	0	6.28893,0	85	0.00257013	0.00241588	0.40039	0.804226	0.70305	1.06385	0.0892932
Analyte 20	0	6.3425,0	58	0.00478353	0.00770743	0.218559	0.279307	0.477294	0.620639	-0.688173
Analyte 21	0	6.34642,0	146	0.0116674	0.0125361	0.885682	0.304302	0.492837	0.930703	-0.103607
Analyte 28	0	6.42533,0	281	0.0245947	0.0270011	0.216678	0.744643	0.686733	0.910879	-0.134669
Analyte 30	0	6.46048,0	221	0.0537219	0.0514232	0.360871	0.774055	0.695006	1.0447	0.0630926
Analyte 32	0	6.4766,0	152	0.00357939	0.00346854	1.16083	0.825183	0.708392	1.03196	0.0453832
Analyte 33	0	6.48918,0	147	0.0501857	0.057008	0.428407	0.416397	0.550731	0.880328	-0.183887
Analyte 35	0	6.57569,0	160	0.789282	0.988173	0.94537	0.0117499	0.0960609	0.798728	-0.324224
Analyte 39	0	6.67356,0	121	0.202968	0.212436	0.801695	0.434837	0.561427	0.955432	-0.0657749
Analyte 41	0	6.68424,0	117	0.000828025	0.0016161	0.897895	0.0795345	0.274267	0.512359	-0.964774
Analyte 42	0	6.75821,0	191	0.0026368	0.00310046	0.489203	0.329914	0.507164	0.850454	-0.233694
Analyte 43	0	6.76375,0	281	0.00659536	0.00824058	1.18959	0.0108114	0.0913443	0.800351	-0.321296
Analyte 46	0	6.81043,0	153	0.0617008	0.0628618	0.277821	0.927018	0.731836	0.98153	-0.0268953
Analyte 48	0	6.83801,0	248	0.00397724	0.00506213	1.41209	0.0189552	0.124127	0.785684	-0.347978
Analyte 49	0	6.88734,0	121	0.00127694	0.00147461	0.657595	0.336033	0.510374	0.865951	-0.207642
Analyte 50	0	6.90542,0	73	0.0189863	0.0242341	1.3812	0.0552399	0.234979	0.783455	-0.352078
Analyte 51	0	6.95438,0	147	0.00254703	0.00290511	0.570909	0.328984	0.50667	0.876741	-0.189777
Analyte 53	0	7.02289,0	89	0.00614662	0.00711439	0.405014	0.435581	0.561848	0.863969	-0.210948
Analyte 54	0	7.02792,0	248	0.0186973	0.0224091	0.990631	0.0453199	0.213103	0.834366	-0.261249
Analyte 56	0	7.0577,0	147	0.175613	0.183389	0.443558	0.623957	0.647499	0.957595	-0.0625119
Analyte 57	0	7.06928,0	72	0.440426	0.539866	0.291105	0.12171	0.331847	0.815806	-0.293702
Analyte 58	0	7.08474,0	172	0.00142672	0.00190696	0.691895	0.477168	0.584155	0.748168	-0.418566
Analyte 62	0	7.14401,0	85	0.00436358	0.00410309	0.338133	0.789788	0.699254	1.06349	0.0888011
Analyte 64	0	7.16427,0	207	0.0539084	0.0593978	1.11863	0.189849	0.409793	0.907583	-0.139898
Analyte 76	0	7.47591,0	174	0.00133757	0.00154377	0.226309	0.27624	0.475268	0.866431	-0.206842
Analyte 85	0	7.64,0	165	0.700163	0.824979	0.668965	0.356941	0.520785	0.848705	-0.236666
Analyte 92	0	7.82121,0	147	0.00121439	0.00163191	0.632664	0.298419	0.489326	0.744151	-0.426333
Analyte 93	0	7.84095,0	68	0.0239438	0.0331933	1.14983	0.0956164	0.293003	0.721342	-0.471244
Analyte 96	0	7.9197,0	147	0.00989312	0.00894663	0.653708	0.330394	0.507419	1.10579	0.145081
Analyte 107	0	8.25512,0	147	0.000844341	0.00135955	1.83228	0.196986	0.416118	0.621045	-0.68723
Analyte 126	0	8.60965,0	267	0.00894869	0.00902887	0.0334698	0.977297	0.742074	0.99112	-0.0128686
Analyte 626	0	18.8386,0	73	0.104605	0.147313	1.52903	0.0184048	0.122383	0.710088	-0.493931
Analyte 743	0	21.4055,0	315	0.0186109	0.0181941	0.0520254	0.931371	0.732754	1.02291	0.0326759
Analyte 782	0	22.6704,0	103	0.00631966	0.00722359	1.2071	0.437852	0.563127	0.874864	-0.192869
Analyte 901	0	30.256,0	73	0.00368698	0.00391547	0.145817	0.92581	0.73158	0.941644	-0.0867467
Analyte 902	0	32.0393,0	283	0.0137351	0.0149982	0.662209	0.741254	0.685751	0.915779	-0.126928
Analyte 905	0	32.9901,0	204	0.00427918	0.0020668	0.290693	0.236393	0.446693	2.07044	1.04993
Analyte 906	0	33.5383,0	297	0.0270222	0.0252369	0.753755	0.779609	0.696519	1.07074	0.0986098
