# Supplementary material for: Untargeted metabolomic analysis of the carotenoid-based orange coloration in Haliotis gigantea using GC-TOF-MS
Source: Sci Rep. 2019 Oct 10;9:14545. doi: 10.1038/s41598-019-51117-9 (PMC6787195; doi:10.1038/s41598-019-51117-9)
Supplement: Supplementary file 3 — Table S3 [file 41598_2019_51117_MOESM3_ESM.xls]

## Sheet: H-F-S and H-M
Table S3.Differentially expressed metabolites among the different groups.
Peak	Similarity	R.T.	Mass	MEAN H-F-S	MEAN H-M	VIP	P-VALUE	Q-VALUE	FOLD CHANGE	LOG_FOLDCHANGE
palmitic acid	964	19.5814,0	117	0.515361	0.261117	1.69717	5.96053e-05	7.23714e-05	1.97368	0.98089
Isoleucine	952	10.8965,0	158	0.358772	0.88823	1.71569	1.01002e-05	1.77337e-05	0.403918	-1.30787
proline	938	10.974,0	142	0.422218	1.12228	1.56204	0.000854857	0.000572591	0.376214	-1.41038
aspartic acid 1	938	13.8663,0	232	0.669078	0.306454	1.39391	0.000574366	0.000417425	2.18329	1.1265
picolinic acid	937	11.321,0	180	0.0409458	0.0267953	1.09932	0.0152424	0.00590174	1.5281	0.611737
tyrosine 1	935	18.5126,0	218	0.418024	0.827014	1.66704	1.17134e-06	3.49941e-06	0.505462	-0.984326
O-Phosphorylethanolamine	933	16.8767,0	299	0.13012	0.0712764	1.67451	1.79912e-06	4.61799e-06	1.82557	0.868348
phenylalanine 1	929	15.1716,0	218	0.25836	0.642127	1.56658	0.000101006	0.000107983	0.402351	-1.31347
serine 1	922	11.7871,0	204	0.497766	0.91173	1.36878	0.00225659	0.00123764	0.545958	-0.873138
lactic acid	916	7.52871,0	117	1.74362	1.08641	1.15449	0.00838484	0.00361088	1.60493	0.682511
Ethanolamine	908	10.511,0	174	0.15022	0.0214096	1.84195	1.32132e-05	2.18547e-05	7.01648	2.81075
stearic acid	903	21.3724,0	117	0.240886	0.102183	1.80337	1.61995e-06	4.33222e-06	2.35739	1.23719
beta-Glycerophosphoric acid	901	16.2234,0	243	0.231399	0.041704	1.83673	2.53385e-06	6.01611e-06	5.54859	2.47212
hydroxylamine	898	8.35113,0	133	0.0218767	0.0477208	1.68906	5.94316e-07	2.09049e-06	0.458432	-1.12522
sucrose	894	24.4805,0	361	0.0340192	0.0785354	1.21053	0.00409749	0.00200591	0.43317	-1.207
sarcosine	881	8.65374,0	116	0.0147711	0.0301156	1.19038	0.00602478	0.00277856	0.490479	-1.02774
Ciliatine	870	16.4284,0	398	0.281952	0.148758	1.62719	1.41086e-06	3.9669e-06	1.89538	0.922488
histidine 2	870	18.3212,0	154	0.35233	1.24895	1.40883	0.000817749	0.000553473	0.282101	-1.82571
heptadecanoic acid	857	20.488,0	117	0.0382169	0.0131216	1.83373	5.16e-06	1.01194e-05	2.91252	1.54227
fumaric acid	850	11.6725,0	245	0.0217002	0.0373742	1.31026	0.00144438	0.000869588	0.580619	-0.784335
citrulline 1	845	17.3659,0	256	0.437429	0.803293	1.77745	1.88744e-08	3.14922e-07	0.544545	-0.876877
ornithine 1	842	17.2848,0	174	0.795515	0.303833	1.09631	0.000157612	0.000155629	2.61827	1.38861
Myristic Acid	837	17.6193,0	117	0.0489693	0.0262524	1.66541	3.69098e-06	8.01908e-06	1.86533	0.899431
arachidonic acid	820	22.4392,0	79	0.036604	0.0109441	1.79803	1.23602e-08	2.68368e-07	3.34464	1.74185
lysine	819	18.3514,0	174	0.249252	0.508998	1.59538	1.07485e-05	1.86332e-05	0.489692	-1.03005
adenosine	814	24.498,0	236	0.0363044	0.0150484	1.68755	1.84081e-05	2.83534e-05	2.41251	1.27054
oleic acid	789	21.2046,0	117	0.056232	0.0247376	1.72873	3.15682e-07	1.34526e-06	2.27314	1.18469
cycloleucine 1	753	11.8754,0	156	0.0143398	0.026568	1.35796	0.00332496	0.0016956	0.539741	-0.889661
ribulose-5-phosphate 1	746	20.173,0	357	0.0375363	0.0158817	1.46069	0.000348028	0.000285209	2.36349	1.24092
alpha-ketoisocaproic acid 1	738	9.74284,0	89	0.010431	0.00426485	1.54348	0.000170542	0.000165974	2.44582	1.29032
cis-gondoic acid	731	22.7909,0	117	0.0387502	0.0132288	1.76924	1.30718e-05	2.1678e-05	2.92922	1.55052
phenylpyruvate	726	14.6944,0	91	0.0122447	0.000996789	1.39865	9.90035e-05	0.000106438	12.2842	3.61873
Glucoheptonic acid 2	715	19.4922,0	217	0.626297	1.10051	1.2222	0.00336648	0.00171251	0.569096	-0.813257
guanosine-5'-monophosphate	712	27.5138,0	169	0.0314989	0.0579753	1.10923	0.00382153	0.00189248	0.543315	-0.880138
6-phosphogluconic acid	692	22.7559,0	318	0.0280871	0.0151929	1.49162	0.000230154	0.000210685	1.8487	0.886515
unknown	681	22.493,0	79	0.0266841	0.00441055	1.86904	2.08121e-05	3.11862e-05	6.05006	2.59695
pentadecanoic acid	661	18.6165,0	117	0.0584039	0.0156851	1.12161	1.59094e-06	4.28369e-06	3.72352	1.89667
3-Aminoisobutyric acid 2	652	9.70371,0	102	0.0123419	0.00874071	1.07662	0.00839608	0.00361458	1.41201	0.497747
unknown	649	19.8482,0	73	0.358094	0.614691	1.11315	0.0166289	0.00631929	0.582558	-0.779525
2-Monopalmitin	648	23.886,0	218	0.00656885	0.000697408	1.1867	5.33849e-06	1.03471e-05	9.41895	3.23557
Fructose 2,6-biphosphate degr prod 2	647	21.042,0	227	0.123104	0.0304936	1.8764	8.82229e-07	2.85089e-06	4.03703	2.01329
sulfuric acid	603	9.09238,0	147	0.302003	0.114525	1.74414	4.50745e-08	3.8943e-07	2.63699	1.39889
unknown	591	17.4434,0	73	0.0396687	0.00450095	1.6028	9.23466e-08	5.48146e-07	8.8134	3.1397
Pelargonic acid	585	11.8301,0	117	0.00411317	0.000525507	1.58976	2.39636e-07	1.08375e-06	7.82705	2.96847
2,4-diaminobutyric acid 5	573	15.2942,0	73	0.133481	0.361643	1.59312	4.6389e-07	1.77693e-06	0.369096	-1.43793
unknown	573	26.5013,0	204	0.00148672	0.00546684	1.04809	0.00304683	0.00158012	0.271953	-1.87857
unknown	571	17.4789,0	217	4.92336e-08	0.00284421	1.55107	0.000349096	0.000285813	1.73101e-05	-15.818
malonic acid 1	556	9.51344,0	147	0.208861	0.118826	1.55021	0.000159648	0.000157278	1.7577	0.813689
Methyl Palmitoleate	543	18.1927,0	97	0.03514	0.0163594	1.70675	2.09512e-07	9.91724e-07	2.148	1.103
Methylmalonic acid	532	9.67013,0	231	0.00174254	2.96261e-08	1.11919	0.0229935	0.00836138	58817.7	15.844
glutamine 2	528	16.0636,0	84	0.154004	0.378761	1.43733	0.000315699	0.00026637	0.4066	-1.29832
Analyte 533	524	16.8115,0	247	0.0904864	0.245399	1.45242	0.00044487	0.000341639	0.368732	-1.43936
ascorbate	524	18.622,0	332	0.0114792	0.0191982	1.07259	0.00980039	0.00411375	0.597928	-0.741955
Analyte 816	521	23.7972,0	73	0.103144	0.0561517	1.11423	0.0018144	0.00104235	1.83688	0.877255
2-Amino-1-phenylethanol	512	16.371,0	174	4.92336e-08	0.0166799	1.35271	0.00152962	0.000910838	2.95167e-06	-18.37
Maleamate 2	503	14.0978,0	241	0.0419696	0.0694711	1.48369	8.88568e-05	9.83378e-05	0.60413	-0.727068
N(epsilon)-Trimethyllysine	500	14.6033,0	102	0.00932044	0.0234724	1.53499	2.16872e-05	3.21794e-05	0.39708	-1.3325
3-Methylglutaric Acid	495	12.6285,0	172	0.0915783	0.020191	1.03688	2.10207e-07	9.93943e-07	4.53561	2.1813
3,6-Anhydro-D-galactose 1	491	15.8992,0	159	0.0321592	0.00260705	1.23645	9.70045e-07	3.05881e-06	12.3355	3.62474
unknown	464	9.44564,0	58	0.00408536	0.000275717	1.44458	0.00196855	0.00110974	14.8172	3.8892
unknown	464	20.1798,0	57	0.0473898	0.0180228	1.78979	6.56343e-08	4.71404e-07	2.62944	1.39475
Analyte 132	457	8.73582,0	69	0.0185394	0.00309469	1.8071	0.000366919	0.000296374	5.99073	2.58273
panthenol 2	450	18.5487,0	70	0.065475	0.115636	1.50719	5.71925e-05	7.01976e-05	0.566215	-0.820577
hydroxyurea	446	10.0871,0	101	0.393597	0.150969	1.54652	8.02006e-05	9.1041e-05	2.60714	1.38247
Analyte 806	424	23.3447,0	205	0.01613	0.00242932	1.03267	1.18369e-05	2.00933e-05	6.6397	2.73112
phytosphingosine 1	420	24.1786,0	67	0.0192471	0.00501934	1.18166	3.83377e-05	5.14297e-05	3.83458	1.93907
Citraconic acid 4	415	11.5329,0	117	0.00116444	0.00524921	1.0553	0.000135865	0.000137534	0.221831	-2.17247
Analyte 771	411	22.2042,0	73	0.0419499	0.01682	1.39837	0.000337021	0.000278918	2.49405	1.31849
unknown	403	9.07113,0	281	0.0354031	0.0245125	1.52635	6.94868e-05	8.14728e-05	1.44429	0.530356
11-beta-prostaglandin-F-2-alpha 1	402	25.1564,0	186	0.0118282	0.00312493	1.10707	0.00384127	0.00190007	3.78512	1.92034
Analyte 212	392	10.2844,0	231	0.00238653	0.000633599	1.11252	0.00700487	0.00313813	3.76662	1.91327
2-ketoadipate 3	387	10.222,0	96	0.0185969	0.0105188	1.49495	4.01546e-05	5.33888e-05	1.76796	0.822089
Octadecanol	386	20.5954,0	75	0.00638049	0.000261031	1.76559	1.43102e-07	7.55039e-07	24.4435	4.61138
unknown	383	17.6579,0	174	0.0266709	0.0444054	1.36055	0.00070571	0.000493243	0.600624	-0.735466
2-hydroxy-3-isopropylbutanedioic acid	382	14.5158,0	129	0.0278988	0.00860083	1.39073	0.0120691	0.00488411	3.24374	1.69766
unknown	381	9.467,0	170	0.00858762	0.0136469	1.17323	0.00346506	0.00175233	0.629272	-0.668245
unknown	378	16.3631,0	142	0.0568013	0.177742	1.61201	0.000438566	0.000338132	0.319571	-1.64579
unknown	376	13.1652,0	254	0.709481	1.24502	1.37469	0.000339015	0.000280067	0.569856	-0.811332
unknown	373	16.0162,0	272	0.00495671	0.0450228	1.10559	4.26051e-13	4.04629e-11	0.110093	-3.1832
1-Methyladenosine 2	369	22.5477,0	226	0.00259184	9.60395e-06	1.81332	6.6354e-05	7.85948e-05	269.873	8.07613
Dihydroxyacetone	366	10.18,0	73	0.0161301	0.0054443	1.64748	9.15399e-05	0.000100526	2.96274	1.56693
Atropine	366	21.7913,0	55	0.0245751	0.00827825	1.66469	5.70358e-05	7.00548e-05	2.96864	1.5698
L-Threose 2	356	13.0351,0	350	0.0291803	0.00655562	1.29691	6.78392e-06	1.27466e-05	4.45119	2.15419
Analyte 83	352	7.61983,0	221	0.00427257	0.00818582	1.34575	0.00350724	0.00176922	0.521948	-0.938023
Analyte 418	349	14.413,0	89	0.0415557	0.0195009	1.57469	0.000205316	0.000192701	2.13096	1.09151
unknown	347	19.2116,0	215	0.000457257	0.00887676	1.80058	3.10866e-08	3.61691e-07	0.0515117	-4.27896
Analyte 277	340	11.3918,0	215	0.00917153	0.00322601	1.76346	6.25129e-10	2.96848e-08	2.84299	1.50741
glucose 2	340	18.1107,0	208	0.000446187	0.0460038	1.8072	0.000606194	0.000436347	0.00969893	-6.68796
glucuronic acid 2	334	18.487,0	216	0.00479181	0.00733996	1.23997	0.00113944	0.000715287	0.652838	-0.615203
unknown	334	21.7636,0	160	0.0342276	0.00156717	1.38748	4.06375e-06	8.59379e-06	21.8404	4.44893
Analyte 860	331	25.892,0	144	4.92336e-08	0.00106532	1.09748	0.0477984	0.0156735	4.62147e-05	-14.4013
Analyte 98	330	7.97105,0	73	0.0092069	0.00766898	1.29762	0.00183855	0.00105307	1.20054	0.263682
Analyte 739	330	21.356,0	131	0.297449	0.212948	1.14672	0.00678978	0.003061	1.39682	0.482141
Analyte 89	328	7.75017,0	173	4.92336e-08	0.000510987	1.05031	0.0220691	0.00807092	9.63502e-05	-13.3414
Analyte 308	319	12.1547,0	89	0.000805298	2.96261e-08	1.0229	0.0474251	0.0155724	27182.1	14.7304
canavanine degr prod	318	9.83042,0	156	0.00414073	2.96261e-08	1.76471	1.40654e-05	2.2901e-05	139767	17.0927
3-Cyanoalanine	317	11.8679,0	255	0.00421649	0.00091463	1.02419	5.7677e-08	4.43139e-07	4.61005	2.20478
o-Hydroxyhippuric acid 2	315	19.9584,0	122	0.0614344	0.0292591	1.34638	0.00247609	0.00133123	2.09967	1.07016
8-Aminocaprylic acid	310	18.4441,0	86	0.0140479	0.00295416	1.12242	4.95246e-07	1.8573e-06	4.75529	2.24953
N-Acetyl-L-glutamic acid 1	308	16.5719,0	287	0.00927371	0.0140262	1.08709	0.00770082	0.00338121	0.66117	-0.596907
Analyte 776	305	22.4269,0	56	0.00885822	0.000940419	1.04909	6.18423e-05	7.43453e-05	9.41944	3.23564
DL-dihydrosphingosine 1	297	23.3359,0	201	0.00181865	0.000422348	1.13861	0.000109306	0.000114821	4.30605	2.10637
Analyte 316	295	12.3735,0	100	0.0102268	0.00456824	1.10637	0.00729634	0.00324113	2.23868	1.16265
Analyte 691	294	20.3639,0	86	0.134156	0.0196853	1.87942	5.41179e-05	6.73581e-05	6.81505	2.76872
Analyte 738	294	21.3171,0	188	0.00848115	0.00172949	1.77703	9.31525e-07	2.96886e-06	4.90383	2.29391
unknown	293	9.02703,0	77	0.00259015	0.00140536	1.40721	0.000246986	0.000222377	1.84305	0.882097
unknown	292	21.9174,0	55	0.0340991	0.00417238	1.0885	4.39216e-06	9.07534e-06	8.17257	3.03079
Analyte 803	290	23.3075,0	226	0.0347457	0.0145426	1.6939	8.20382e-08	5.19422e-07	2.38923	1.25655
Analyte 750	289	21.6258,0	160	0.00485063	2.96261e-08	1.93268	3.73666e-06	8.09118e-06	163729	17.3209
N-Ethylglycine 1	288	12.4442,0	102	0.0108495	2.96261e-08	1.62086	0.00104305	0.000667384	366214	18.4823
Analyte 424	288	14.5704,0	217	0.0109233	0.00459341	1.01893	0.00159372	0.000941269	2.37803	1.24977
Analyte 433	283	14.7285,0	154	4.92336e-08	0.0446584	1.92664	0.000455193	0.000347322	1.10245e-06	-19.7909
Analyte 115	277	8.45218,0	245	0.0124824	0.023962	1.61797	4.71208e-06	9.52365e-06	0.520925	-0.940854
Analyte 801	277	23.2094,0	79	0.00324069	0.000284477	1.5038	1.14234e-05	1.95458e-05	11.3917	3.50992
glutathione 1	275	20.6913,0	107	0.00257938	0.000238865	1.12271	0.00372793	0.00185624	10.7985	3.43276
Analyte 793	275	22.9795,0	157	0.174561	0.0808171	1.77561	8.06743e-06	1.47576e-05	2.15995	1.111
D-galacturonic acid 2	274	18.7356,0	292	4.92336e-08	0.0022178	1.52437	0.000660206	0.000467642	2.21993e-05	-15.4591
indole-3-acetamide 4	273	21.5324,0	79	0.00284385	2.96261e-08	1.93228	5.72233e-07	2.04106e-06	95991.4	16.5506
Isoxanthopterin	272	20.4293,0	265	0.00048395	0.00136996	1.18946	0.0107123	0.00442657	0.353258	-1.5012
unknown	271	10.01,0	116	0.00652477	0.00366196	1.48802	4.61786e-05	5.96425e-05	1.78177	0.83331
unknown	270	16.5406,0	83	0.000855259	0.00701675	1.14189	0.00223256	0.00122716	0.121888	-3.03637
Melatonin 3	270	23.2267,0	160	0.00224625	2.96261e-08	1.48292	0.00383329	0.001897	75820.2	16.2103
oxamide	266	11.2283,0	281	0.00298868	0.00107052	1.14691	0.000446989	0.000342812	2.79181	1.4812
cytidine-5'-monophosphate	266	22.9615,0	168	0.568326	0.279297	1.56607	2.34976e-06	5.68558e-06	2.03485	1.02492
Analyte 324	265	12.5453,0	58	0.0023154	0.000516624	1.02917	0.01641	0.00625439	4.4818	2.16408
unknown	264	11.7359,0	58	0.0126101	0.0397247	1.57114	0.000903345	0.000596982	0.317437	-1.65546
Analyte 346	263	13.2087,0	188	0.000441826	0.0129055	1.40557	0.000101409	0.000108292	0.0342354	-4.86837
cis-Phytol	260	20.2969,0	86	0.103215	0.0146256	1.87034	0.000119116	0.000122964	7.05714	2.81908
Analyte 709	257	20.7651,0	75	0.0462861	0.0016327	1.79471	2.30764e-05	3.37171e-05	28.3494	4.82525
salicyl alcohol	255	12.8651,0	243	0.00553434	0.00235515	1.11074	0.00396096	0.00194912	2.34989	1.23259
canavanine 1	254	18.9033,0	352	0.0114971	0.0179516	1.3431	0.000285548	0.000247767	0.64045	-0.642842
xanthosine	254	24.8372,0	254	0.00374852	0.000824265	1.10503	9.27446e-05	0.000101497	4.54772	2.18514
Phytanic acid	252	20.9189,0	160	0.00479189	2.96261e-08	1.93278	1.70675e-06	4.47359e-06	161746	17.3034
unknown	251	16.0965,0	200	0.00370353	0.0245316	1.08031	3.91056e-08	3.79555e-07	0.15097	-2.72767
d-Glucoheptose 2	250	20.4418,0	398	4.92336e-08	0.0045936	1.55435	0.000814109	0.000551577	1.07179e-05	-16.5096
noradrenaline	245	20.5189,0	100	4.92336e-08	0.0105974	1.72728	0.00368703	0.00184028	4.64582e-06	-17.7156
unknown	244	21.216,0	179	4.92336e-08	0.00977998	1.5724	0.000348773	0.00028563	5.03413e-06	-17.5998
Citraconic acid degr1	243	10.056,0	97	0.00744646	0.00179566	1.66953	0.000209609	0.000195874	4.14693	2.05204
Analyte 321	242	12.4789,0	270	0.00410966	0.000764369	1.12203	3.31882e-08	3.67026e-07	5.37653	2.42668
unknown	241	20.5901,0	397	4.92336e-08	0.00158718	1.56538	0.000397482	0.00031458	3.10196e-05	-14.9765
unknown	235	19.4051,0	87	0.00327123	0.000342003	1.21672	0.000744916	0.000514762	9.56492	3.25775
Analyte 685	232	20.2214,0	106	0.00999906	0.000595759	1.60297	2.4598e-05	3.53957e-05	16.7837	4.06899
methionine 2	230	14.1352,0	246	0.00465742	0.000360366	1.74911	1.54301e-06	4.20202e-06	12.9241	3.692
unknown	228	10.7387,0	82	4.92336e-08	0.00291783	1.93042	5.29305e-06	1.02896e-05	1.68734e-05	-15.8549
Analyte 657	228	19.464,0	214	4.92336e-08	0.0114974	1.71003	4.07144e-05	5.39854e-05	4.28214e-06	-17.8332
Analyte 359	227	13.3659,0	174	0.00529858	0.00935797	1.23556	0.00484167	0.00231525	0.566211	-0.820589
Lumazine	220	17.7952,0	149	0.359706	0.0853021	1.47126	1.61183e-08	2.98142e-07	4.21686	2.07617
Analyte 724	220	21.0831,0	326	4.92336e-08	0.00439249	1.26025	0.00642287	0.00292714	1.12086e-05	-16.445
Analyte 447	217	14.9386,0	154	0.00711705	0.0234226	1.45447	0.00140561	0.000850524	0.303854	-1.71855
Analyte 100	216	8.03775,0	151	4.92336e-08	0.00101103	1.22704	0.00604138	0.00278483	4.86965e-05	-14.3258
Analyte 260	212	11.1419,0	140	0.00773525	0.0203722	1.69787	3.94866e-08	3.80258e-07	0.379696	-1.39708
Analyte 634	212	18.9699,0	369	0.00211759	0.0150675	1.12016	0.000387022	0.000308386	0.14054	-2.83095
Analyte 480	209	15.8371,0	243	0.00166599	0.0166977	1.51605	7.29943e-08	4.94454e-07	0.0997739	-3.32519
Analyte 180	208	9.57189,0	226	0.00352984	0.000230607	1.41959	2.14774e-05	3.19431e-05	15.3067	3.93609
Bis(2-hydroxypropyl)amine 1	208	11.0527,0	77	0.00285922	2.96261e-08	1.4206	0.00199446	0.00112081	96510.2	16.5584
urocanic acid 1	207	19.1887,0	283	0.00808064	0.00327376	1.04205	0.00116341	0.000726918	2.4683	1.30352
Analyte 428	194	14.6296,0	142	4.92336e-08	0.00394216	1.56798	0.00110256	0.000697174	1.2489e-05	-16.289
Analyte 795	187	23.0207,0	115	0.126215	0.0659978	1.68064	0.000169282	0.000164978	1.91241	0.935395
Analyte 478	186	15.7886,0	82	0.00024957	0.00299672	1.15134	0.0197631	0.00733179	0.0832809	-3.58587
Analyte 161	178	9.2713,0	98	0.0477145	0.0106806	1.61771	0.000531987	0.000391657	4.46738	2.15943
Analyte 181	173	9.61782,0	58	0.0961273	0.207987	1.52474	1.71432e-05	2.67985e-05	0.462179	-1.11348
Analyte 207	167	10.1561,0	58	0.000674495	2.96261e-08	1.0631	0.0396518	0.0134025	22767	14.4747
Analyte 225	143	10.5248,0	231	0.0102284	0.00326166	1.12367	4.82348e-05	6.1696e-05	3.13594	1.6489
Analyte 15	0	6.28628,0	147	0.0200245	0.0485981	1.10835	0.00125413	0.000774146	0.412044	-1.27913
Analyte 32	0	6.4766,0	152	0.00401232	0.00292476	1.19849	0.01068	0.00441565	1.37185	0.456122
Analyte 41	0	6.68424,0	117	0.00265397	0.000578235	1.12679	0.00191482	0.00108653	4.58978	2.19842
Analyte 58	0	7.08474,0	172	4.92336e-08	0.00381387	1.56581	0.000645083	0.000458981	1.29091e-05	-16.2413
Analyte 85	0	7.64,0	165	0.547989	1.10197	1.29387	0.00149742	0.000895362	0.497282	-1.00786
Analyte 782	0	22.6704,0	103	0.0102306	0.00421656	1.70841	1.16386e-07	6.50197e-07	2.4263	1.27876
Analyte 901	0	30.256,0	73	0.00783091	2.96261e-08	1.29558	0.0149815	0.00582141	264325	18.012
Analyte 902	0	32.0393,0	283	0.0249809	0.00501562	1.091	1.46918e-05	2.36493e-05	4.98061	2.31632

## Sheet: R-F-S and R-M
Peak	Similarity	R.T.	Mass	MEAN R-F-S	MEAN R-M	VIP	P-VALUE	Q-VALUE	FOLD CHANGE	LOG_FOLDCHANGE
Isoleucine	952	10.8965,0	158	0.242751	0.851824	1.86963	7.44583e-05	0.000132952	0.284978	-1.81108
proline	938	10.974,0	142	0.296233	0.966943	1.74196	0.00172167	0.00124548	0.306361	-1.7067
aspartic acid 1	938	13.8663,0	232	0.859196	0.334933	1.44254	2.41082e-05	5.92432e-05	2.56528	1.35912
tyrosine 1	935	18.5126,0	218	0.349862	1.10056	1.90431	3.38713e-07	2.16085e-06	0.317894	-1.65338
valine	929	9.78835,0	144	0.626006	1.09498	1.47253	0.00258778	0.00169868	0.571706	-0.806656
phenylalanine 1	929	15.1716,0	218	0.236662	0.806635	1.91592	1.89887e-05	5.08994e-05	0.293395	-1.76909
serine 1	922	11.7871,0	204	0.440348	0.930599	1.62836	0.000654307	0.000568277	0.473187	-1.07952
phosphate	911	10.6215,0	151	0.114564	0.0133188	1.99643	2.74685e-07	1.95566e-06	8.60167	3.10462
Ethanolamine	908	10.511,0	174	0.208478	0.0201481	2.01638	4.05488e-06	1.63896e-05	10.3473	3.37118
D-Talose 2	904	18.2545,0	319	0.173303	0.234327	1.0781	0.0180822	0.00764393	0.739577	-0.435227
beta-Glycerophosphoric acid	901	16.2234,0	243	0.253424	0.0464607	1.85377	4.78207e-06	1.88623e-05	5.45458	2.44747
hydroxylamine	898	8.35113,0	133	0.0377918	0.0470121	1.22991	0.00725328	0.00389666	0.803875	-0.314957
sucrose	894	24.4805,0	361	0.0398068	0.0959906	1.47835	0.00398871	0.00240422	0.414694	-1.26988
sarcosine	881	8.65374,0	116	0.0157125	0.0278935	1.42394	0.00786982	0.00414937	0.563305	-0.828012
heptadecanoic acid	857	20.488,0	117	0.0315035	0.0114419	1.8036	9.2487e-06	3.17707e-05	2.75335	1.46119
fumaric acid	850	11.6725,0	245	0.0164657	0.0265218	1.18462	0.0232147	0.00920416	0.620837	-0.687713
citrulline 1	845	17.3659,0	256	0.407284	0.823049	2.02201	8.65699e-11	4.14835e-09	0.494848	-1.01494
ornithine 1	842	17.2848,0	174	0.746801	0.51047	1.24412	0.00451803	0.00266421	1.46297	0.548897
lysine	819	18.3514,0	174	0.260652	0.733748	1.85268	3.78789e-07	2.2689e-06	0.355234	-1.49316
D-(glycerol 1-phosphate)	806	16.6321,0	299	0.290891	0.247827	1.02657	0.026168	0.01009	1.17377	0.231146
fructose-6-phosphate	799	21.8394,0	315	4.58208e-08	0.150256	1.06089	0.0390389	0.0138956	3.04951e-07	-21.6449
oleic acid	789	21.2046,0	117	0.0510306	0.0217464	1.81725	4.97149e-05	9.92622e-05	2.34662	1.23059
cycloleucine 1	753	11.8754,0	156	0.0135663	0.034449	1.72932	0.000346811	0.000363548	0.39381	-1.34443
ribulose-5-phosphate 1	746	20.173,0	357	0.0365891	0.0136861	1.42734	0.000677131	0.000581288	2.67345	1.4187
cis-gondoic acid	731	22.7909,0	117	0.0373823	0.00899995	1.00791	1.66467e-07	1.47423e-06	4.15361	2.05437
phenylpyruvate	726	14.6944,0	91	0.0145366	0.00123873	1.43007	0.000149066	0.000201843	11.7351	3.55276
Glucoheptonic acid 2	715	19.4922,0	217	0.433364	1.10958	1.61049	1.83869e-05	4.99645e-05	0.390564	-1.35637
guanosine-5'-monophosphate	712	27.5138,0	169	0.0157023	0.0425989	1.29699	0.00590282	0.00330828	0.368607	-1.43984
methionine sulfoxide 2	663	16.9111,0	128	0.00448794	0.0491201	1.5258	2.96746e-11	2.84396e-09	0.0913666	-3.45219
pentadecanoic acid	661	18.6165,0	117	4.58208e-08	0.011612	1.00291	0.0420686	0.0147165	3.94599e-06	-17.9512
unknown	659	20.2541,0	147	0.261032	0.481461	1.447	0.00138912	0.00104677	0.542167	-0.883191
unknown	650	20.116,0	315	4.58208e-08	0.00212332	1.19353	0.0180936	0.0076474	2.15798e-05	-15.5
unknown	649	19.8482,0	73	0.222054	0.6452	1.85682	2.83537e-07	1.98682e-06	0.344163	-1.53884
2-Monopalmitin	648	23.886,0	218	0.00602501	0.00037789	1.29516	0.000105227	0.000166066	15.9438	3.99492
Fructose 2,6-biphosphate degr prod 2	647	21.042,0	227	0.137404	0.0256572	1.8925	2.25534e-05	5.68345e-05	5.35537	2.42099
Threonic acid	636	14.2974,0	73	0.0616465	0.0111166	1.10211	2.62017e-07	1.90929e-06	5.54546	2.47131
Pyrrole-2-Carboxylic Acid	635	11.5851,0	240	0.00471482	0.0279611	1.9596	0.000145866	0.000199579	0.168621	-2.56815
sulfuric acid	603	9.09238,0	147	0.329783	0.109974	1.84005	8.34092e-05	0.00014345	2.99875	1.58436
Pelargonic acid	585	11.8301,0	117	0.00282114	0.000588852	1.50467	0.00194686	0.00137126	4.79092	2.2603
2,4-diaminobutyric acid 5	573	15.2942,0	73	0.0747961	0.36039	1.95922	1.9332e-06	8.42156e-06	0.207542	-2.26853
androsterone 1	571	24.0765,0	79	0.0179279	0.00398081	1.00777	1.51367e-05	4.44345e-05	4.50358	2.17107
Galactonic acid	563	19.1059,0	217	1.23219	1.82142	1.40865	0.00232743	0.00156938	0.676499	-0.56384
beta-Mannosylglycerate 1	543	21.1208,0	305	4.58208e-08	0.363014	1.48632	0.00266743	0.00173906	1.26223e-07	-22.9175
Methylmalonic acid	532	9.67013,0	231	0.00249345	6.64497e-05	1.34901	0.00646469	0.00355915	37.5239	5.22974
Analyte 533	524	16.8115,0	247	0.0528657	0.21421	1.78129	0.000261794	0.000296785	0.246794	-2.01862
ascorbate	524	18.622,0	332	0.00570047	0.01472	1.61905	0.000428243	0.000422899	0.387261	-1.36862
2-Amino-1-phenylethanol	512	16.371,0	174	4.58208e-08	0.0143873	1.34762	0.00545596	0.0031038	3.18482e-06	-18.2604
24,25-dihydrolanosterol	508	29.4029,0	96	0.0104717	0.00218546	1.16016	0.000462453	0.000446005	4.79154	2.26049
Maleamate 2	503	14.0978,0	241	0.0360869	0.0641346	1.65903	0.000130259	0.00018782	0.562675	-0.829627
beta-Glutamic acid 1	497	14.8427,0	188	0.0800786	0.186025	1.70565	0.000180657	0.000222236	0.430472	-1.21601
Analyte 824	497	24.1175,0	289	0.0313714	0.00768066	1.46036	0.0317961	0.0118116	4.08447	2.03015
3,6-Anhydro-D-galactose 1	491	15.8992,0	159	0.0287426	0.00299782	1.16568	5.48308e-05	0.000106865	9.58784	3.26121
unknown	464	9.44564,0	58	0.00284117	0.000979973	1.08669	0.028587	0.0108289	2.89924	1.53567
Glutaric Acid	452	12.4012,0	174	0.0017788	0.0104266	1.1195	0.000649747	0.000565641	0.170601	-2.5513
panthenol 2	450	18.5487,0	70	0.061965	0.120145	1.68491	7.08476e-06	2.5961e-05	0.515753	-0.955248
fucose 1	449	16.2361,0	69	4.58208e-08	0.0169009	1.70553	0.00189846	0.00134479	2.71115e-06	-18.4927
Analyte 645	449	19.241,0	231	0.00151316	0.00736899	1.7159	0.000471693	0.000452062	0.205341	-2.28391
hydroxyurea	446	10.0871,0	101	0.366555	0.149783	1.37623	0.000497779	0.000470114	2.44724	1.29116
1-Hexadecanol	442	18.7419,0	75	0.00678331	0.00120682	1.7097	5.98043e-05	0.000113917	5.6208	2.49078
Analyte 806	424	23.3447,0	205	0.0198926	0.00191316	1.13982	3.90946e-05	8.40385e-05	10.3978	3.3782
Citraconic acid 4	415	11.5329,0	117	0.00048804	0.00420109	1.40995	0.000415312	0.000413875	0.11617	-3.10569
cytidine-monophosphate 1	415	19.2719,0	243	0.000422222	0.00193141	1.33952	0.00360891	0.00222353	0.218608	-2.19358
unknown	414	16.5245,0	128	0.0168563	0.0817572	1.98489	1.85381e-08	3.50996e-07	0.206175	-2.27806
unknown	403	9.07113,0	281	0.0371313	0.0169346	1.82433	3.58246e-05	7.9173e-05	2.19263	1.13266
Octadecanol	386	20.5954,0	75	0.00414704	0.000992924	1.40208	3.72755e-05	8.13651e-05	4.1766	2.06233
phthalic acid	384	15.9714,0	68	0.00241568	0.00818518	1.17783	0.0176895	0.00752422	0.295128	-1.76059
2-hydroxy-3-isopropylbutanedioic acid	382	14.5158,0	129	0.00691363	0.00216363	1.29241	0.0331857	0.0122255	3.19538	1.67599
unknown	378	16.3631,0	142	0.0353546	0.235729	1.94708	9.17632e-08	9.77157e-07	0.14998	-2.73716
unknown	373	16.0162,0	272	0.00278246	0.0636264	1.28846	9.62896e-05	0.000157268	0.0437311	-4.5152
L-Threose 2	356	13.0351,0	350	0.0237037	0.00376976	1.59345	1.27136e-05	3.96973e-05	6.28786	2.65257
Analyte 810	353	23.4864,0	55	0.0365377	0.0165787	1.43122	0.000587971	0.000528671	2.2039	1.14006
Adipamide 5	351	17.0993,0	128	4.58208e-08	0.0060041	1.86927	0.000121291	0.000180471	7.63158e-06	-16.9996
Analyte 418	349	14.413,0	89	0.0385441	0.017752	1.40582	0.00167283	0.0012173	2.17125	1.11853
unknown	347	19.2116,0	215	4.58208e-08	0.00719894	1.90047	0.000102112	0.000163067	6.36494e-06	-17.2614
trans-3,5-Dimethoxy-4-hydroxycinnamaldehyde 1	344	20.0996,0	174	0.00944692	0.0411439	1.05337	8.049e-08	9.1135e-07	0.229607	-2.12276
3-Hydroxyflavone	344	22.0806,0	163	0.000584279	0.0113656	1.41716	0.00199846	0.00139915	0.0514077	-4.28187
unknown	341	12.7336,0	155	0.00188922	0.000435424	1.20079	0.000181077	0.000222488	4.3388	2.1173
glucose 2	340	18.1107,0	208	4.58208e-08	0.0638311	2.08155	0.000550652	0.000505136	7.17845e-07	-20.4098
Analyte 308	319	12.1547,0	89	0.0020968	0.000259246	1.47694	0.000662075	0.00057274	8.08808	3.0158
canavanine degr prod	318	9.83042,0	156	0.00413293	0.000202723	1.86829	5.35585e-08	7.1442e-07	20.3871	4.34959
unknown	315	21.6509,0	253	0.000239175	0.00186309	1.26009	0.00153849	0.00113804	0.128375	-2.96156
unknown	314	11.4467,0	166	0.0202609	0.0117818	1.018	0.00578664	0.0032557	1.71967	0.782135
8-Aminocaprylic acid	310	18.4441,0	86	0.00957348	0.000461656	1.18603	0.00876582	0.00450033	20.7372	4.37415
2-deoxy-D-glucose 1	298	16.8085,0	156	0.0017304	0.0495567	1.66836	1.51515e-06	6.91473e-06	0.0349175	-4.8399
unknown	297	20.9413,0	126	0.00010333	0.00266228	1.12465	0.0157129	0.00689839	0.0388127	-4.68733
Analyte 691	294	20.3639,0	86	0.148001	0.0157035	1.97436	1.39976e-05	4.22803e-05	9.42468	3.23644
unknown	292	21.9174,0	55	0.0510694	0.00378605	1.16475	1.12604e-06	5.39589e-06	13.4888	3.75369
Analyte 750	289	21.6258,0	160	0.00664181	0.000328515	1.18411	0.00118091	0.000915824	20.2177	4.33754
N-Ethylglycine 1	288	12.4442,0	102	0.0100833	2.91326e-08	1.91236	0.000163134	0.000211264	346116	18.4009
Analyte 424	288	14.5704,0	217	0.00968742	0.00353587	1.28461	0.000980113	0.000788345	2.73976	1.45405
Analyte 433	283	14.7285,0	154	0.00096024	0.0635896	1.74167	0.000163491	0.000211493	0.0151006	-6.04925
Methoxamedrine 1	278	16.93,0	165	0.000805021	0.0101869	1.2202	0.000113856	0.000174014	0.0790255	-3.66154
Analyte 115	277	8.45218,0	245	0.0102847	0.0206013	1.8908	7.27918e-07	3.90413e-06	0.499226	-1.00223
Analyte 303	277	12.0187,0	160	4.58208e-08	0.00140766	1.3392	0.00720388	0.003876	3.25512e-05	-14.9069
glutathione 1	275	20.6913,0	107	0.0038938	0.0010751	1.00691	0.000109421	0.000169993	3.62181	1.85671
D-galacturonic acid 2	274	18.7356,0	292	4.58208e-08	0.00209309	1.70277	0.000891886	0.000729287	2.18915e-05	-15.4793
unknown	270	16.5406,0	83	0.000657142	0.00593663	1.15326	0.000262048	0.000297001	0.110693	-3.17537
Melatonin 3	270	23.2267,0	160	0.00440595	2.91326e-08	1.68286	0.00106713	0.000844734	151238	17.2065
unknown	269	15.8527,0	258	0.0869327	0.0169694	1.7865	0.00329711	0.00206909	5.1229	2.35696
Analyte 737	266	21.2734,0	200	0.000210957	0.00138644	1.15023	0.0497213	0.0168205	0.152158	-2.71636
Analyte 324	265	12.5453,0	58	0.00194393	0.00056502	1.11851	0.0355634	0.0129178	3.44047	1.7826
unknown	264	11.7359,0	58	0.00691257	0.0380879	1.02133	0.000244101	0.000281499	0.18149	-2.46204
palmitoleic acid	261	19.3501,0	86	0.0140124	0.000950469	1.29822	0.000117777	0.000177463	14.7426	3.88192
cis-Phytol	260	20.2969,0	86	0.105314	0.00943457	1.09602	1.92941e-05	5.13643e-05	11.1626	3.4806
4-Acetamidobutyric acid 1	257	13.4633,0	128	0.00633309	0.173811	1.7198	0.000120271	0.000179606	0.0364366	-4.77847
Analyte 709	257	20.7651,0	75	0.0462037	0.00114232	1.6097	0.00034322	0.000360932	40.4472	5.33797
catechol	255	11.2173,0	69	0.00130715	0.0130741	1.71403	0.00230011	0.00155573	0.0999798	-3.32222
canavanine 1	254	18.9033,0	352	0.00637762	0.0150659	1.58241	2.95355e-05	6.90025e-05	0.423314	-1.2402
Phytanic acid	252	20.9189,0	160	0.00667192	0.000228695	1.5408	0.000174897	0.000218718	29.1739	4.8666
unknown	251	16.0965,0	200	0.0024808	0.0347256	2.02513	9.86831e-06	3.33027e-05	0.07144	-3.80712
Analyte 665	250	19.7878,0	218	0.00486345	0.0112795	1.70461	2.30919e-05	5.76825e-05	0.431178	-1.21364
d-Glucoheptose 2	250	20.4418,0	398	4.58208e-08	0.00367289	1.89808	0.000145405	0.000199249	1.24754e-05	-16.2906
Analyte 148	248	9.05337,0	128	0.00935194	0.0277755	1.91762	1.6036e-05	4.60515e-05	0.336697	-1.57048
noradrenaline	245	20.5189,0	100	4.58208e-08	0.00882346	1.85999	0.00877999	0.00450573	5.19307e-06	-17.555
unknown	244	21.216,0	179	4.58208e-08	0.0136451	1.89162	1.6787e-05	4.7349e-05	3.35804e-06	-18.184
Analyte 321	242	12.4789,0	270	0.00467815	0.000726326	1.21614	6.72367e-05	0.000123879	6.44084	2.68725
Analyte 65	241	7.17641,0	72	0.000640269	0.00347761	1.22266	0.00376229	0.00229745	0.184112	-2.44135
Analyte 164	241	9.31832,0	237	0.0144944	0.0106002	1.00031	0.0243418	0.00954669	1.36737	0.451401
unknown	241	20.5901,0	397	4.58208e-08	0.00100145	1.70447	0.000582407	0.000525221	4.57545e-05	-14.4157
Analyte 112	239	8.35809,0	73	0.205693	0.152501	1.48447	0.000537713	0.000496752	1.34879	0.431669
Analyte 380	236	13.7642,0	210	0.00492047	0.013806	1.6366	1.72878e-05	4.81888e-05	0.356402	-1.48842
Analyte 572	233	17.728,0	96	0.000204151	0.00214679	1.05009	0.0189978	0.0079303	0.0950956	-3.39448
methionine 2	230	14.1352,0	246	0.00454592	0.000289297	1.7293	0.000225687	0.000265022	15.7137	3.97395
unknown	228	8.87679,0	212	0.00724332	0.000378093	1.30236	0.000167477	0.000214009	19.1575	4.25984
unknown	228	10.7387,0	82	4.58208e-08	0.00245866	1.89982	4.28958e-05	8.93707e-05	1.86365e-05	-15.7115
Analyte 657	228	19.464,0	214	4.58208e-08	0.0114376	2.0866	6.3846e-09	1.61473e-07	4.00616e-06	-17.9293
thymidine 5'-monophosphate degr prod	227	16.9418,0	243	0.000375212	0.00333459	1.30875	0.00457096	0.00268959	0.112521	-3.15173
Analyte 436	225	14.7795,0	246	0.00022125	0.00351621	1.1263	0.00730807	0.00391951	0.0629229	-3.99027
Analyte 447	217	14.9386,0	154	0.00577237	0.0275644	1.74722	0.000166938	0.000213673	0.209414	-2.25557
Analyte 100	216	8.03775,0	151	0.000219754	0.00121821	1.23853	0.0120326	0.00565391	0.180392	-2.47079
Analyte 260	212	11.1419,0	140	0.00597479	0.0188401	1.94994	7.12577e-09	1.7073e-07	0.317132	-1.65684
Analyte 634	212	18.9699,0	369	0.000909023	0.0146606	1.43648	0.000353897	0.000368662	0.0620046	-4.01148
Analyte 480	209	15.8371,0	243	4.58208e-08	0.0197645	1.86578	7.13341e-05	0.000129096	2.31834e-06	-18.7185
Analyte 180	208	9.57189,0	226	0.00332287	0.000165642	1.55548	4.03375e-05	8.58189e-05	20.0605	4.32629
Bis(2-hydroxypropyl)amine 1	208	11.0527,0	77	0.00364387	2.91326e-08	1.9127	0.00012115	0.000180352	125078	16.9325
Analyte 282	206	11.5014,0	58	0.0755122	0.288363	1.7386	0.00116575	0.000906519	0.261865	-1.93311
Analyte 623	205	18.7845,0	146	0.00144796	0.000413779	1.1462	0.00883649	0.00452723	3.49935	1.80709
Analyte 478	186	15.7886,0	82	4.58208e-08	0.00587444	1.89531	0.000904081	0.000737567	7.80003e-06	-16.9681
Analyte 181	173	9.61782,0	58	0.039984	0.134017	1.85567	3.49347e-07	2.19087e-06	0.29835	-1.74492
Analyte 207	167	10.1561,0	58	0.000901061	2.91326e-08	1.22928	0.0213528	0.00865782	30929.6	14.9167
Analyte 641	143	19.1714,0	231	4.58208e-08	0.00707468	1.51569	0.00256515	0.00168749	6.47673e-06	-17.2363
Analyte 58	0	7.08474,0	172	4.58208e-08	0.0028534	2.08766	1.11533e-06	5.35991e-06	1.60583e-05	-15.9263
Analyte 85	0	7.64,0	165	0.389863	1.01046	1.70513	0.000277134	0.000309624	0.385826	-1.37398
Analyte 96	0	7.9197,0	147	0.0111088	0.00867742	1.06255	0.0168005	0.00724764	1.2802	0.356369
Analyte 107	0	8.25512,0	147	0.00168865	2.91326e-08	1.55464	0.00373964	0.00228662	57964.3	15.8229

## Sheet: R-F-S and H-F-S
Peak	Similarity	R.T.	Mass	MEAN R-F-S	MEAN H-F-S	VIP	P-VALUE	Q-VALUE	FOLD CHANGE	LOG_FOLDCHANGE
Isoleucine	952	10.8965,0	158	0.242751	0.358772	1.70517	0.0267466	0.0832011	0.676615	-0.563592
L-Malic acid	938	13.4505,0	147	0.622853	0.418124	1.49237	0.0171875	0.0707794	1.48964	0.574959
valine	929	9.78835,0	144	0.626006	0.951655	1.67576	0.023037	0.078531	0.657808	-0.604262
lactic acid	916	7.52871,0	117	1.08614	1.74362	1.73994	0.0166675	0.0700484	0.622921	-0.682879
phosphate	911	10.6215,0	151	0.114564	0.0106531	1.61987	4.82722e-08	2.94071e-06	10.754	3.4268
Ethanolamine	908	10.511,0	174	0.208478	0.15022	1.58873	0.0307463	0.0896899	1.38782	0.472817
hydroxylamine	898	8.35113,0	133	0.0377918	0.0218767	2.20778	4.79848e-05	0.0014616	1.72749	0.788678
N-Methyl-DL-alanine	898	9.15264,0	130	0.0270842	0.0394524	1.58621	0.0131699	0.0642263	0.686504	-0.54266
oxoproline	897	13.9286,0	156	3.48418	4.30855	1.53697	0.0225593	0.0779742	0.808666	-0.306384
glutamic acid	882	15.0676,0	246	0.382051	0.557235	1.76397	0.00241524	0.0241014	0.685619	-0.544521
cholesterol	881	28.3754,0	57	4.58208e-08	0.371635	2.3888	0.00107896	0.015424	1.23295e-07	-22.9514
fructose-6-phosphate	799	21.8394,0	315	4.58208e-08	0.0814827	1.90705	0.0437072	0.108682	5.62338e-07	-20.7621
alpha-ketoisocaproic acid 1	738	9.74284,0	89	0.00677179	0.010431	1.21677	0.0189971	0.0733212	0.649196	-0.623274
guanosine-5'-monophosphate	712	27.5138,0	169	0.0157023	0.0314989	1.66269	0.0311047	0.0902321	0.498502	-1.00433
6-phosphogluconic acid	692	22.7559,0	318	0.0213904	0.0280871	1.37926	0.0347765	0.0962128	0.761572	-0.392948
unknown	665	22.8117,0	299	0.00358539	0.010141	1.59977	0.0158587	0.0688498	0.353555	-1.49999
methionine sulfoxide 2	663	16.9111,0	128	0.00448794	0.011135	1.68214	0.0320267	0.0917878	0.403047	-1.31098
pentadecanoic acid	661	18.6165,0	117	4.58208e-08	0.0584039	2.89021	7.79284e-09	9.49469e-07	7.84551e-07	-20.2816
prunin degr. Prod. 2	654	32.4657,0	204	0.0708413	0.013317	1.19812	0.0400155	0.103847	5.3196	2.41132
unknown	650	20.116,0	315	4.58208e-08	0.00509503	2.15467	0.0031158	0.0282324	8.99323e-06	-16.7627
Pyrrole-2-Carboxylic Acid	635	11.5851,0	240	0.00471482	0.0189585	2.34709	0.00163479	0.0187378	0.248691	-2.00757
unknown	615	11.7772,0	240	0.000856952	0.00168969	1.00156	0.0149735	0.0674439	0.507166	-0.979469
unknown	591	17.4434,0	73	0.0068669	0.0396687	2.34673	8.44103e-06	0.00030403	0.173106	-2.53027
2,4-diaminobutyric acid 5	573	15.2942,0	73	0.0747961	0.133481	1.66488	0.020633	0.0755621	0.56035	-0.835601
beta-Mannosylglycerate 1	543	21.1208,0	305	4.58208e-08	0.543623	2.88871	8.66374e-07	4.22231e-05	8.42879e-08	-23.5001
galactose 1	539	17.8733,0	204	0.0535897	0.0229829	1.72809	0.0066399	0.0462216	2.33172	1.22139
ascorbate	524	18.622,0	332	0.00570047	0.0114792	2.47798	9.44756e-06	0.000328879	0.496593	-1.00986
Analyte 816	521	23.7972,0	73	0.0663234	0.103144	1.20694	0.0156326	0.0685005	0.643018	-0.637068
4-aminobutyric acid 1	514	13.9945,0	174	0.0837242	0.126391	1.52317	0.0106233	0.0586569	0.66242	-0.594183
unknown	492	20.0443,0	73	0.0280242	0.0943854	2.23257	0.00173243	0.0191889	0.296913	-1.75189
5-Dihydrocortisol 1	490	27.9795,0	73	0.0160898	0.00797743	1.36977	0.0216461	0.0768654	2.01692	1.01215
unknown	477	8.15567,0	167	0.000225807	0.000680417	1.58951	0.0166223	0.0699835	0.331866	-1.59133
Glutaric Acid	452	12.4012,0	174	0.0017788	0.00422197	1.12172	0.0158975	0.0689092	0.42132	-1.24701
unknown	450	7.53594,0	234	0.0174318	0.00505028	1.46987	0.00094276	0.0143461	3.45166	1.78729
unknown	417	7.58961,0	147	0.00355043	0.00516872	1.85828	0.0102054	0.0575991	0.686906	-0.541815
cytidine-monophosphate 1	415	19.2719,0	243	0.000422222	0.00142546	1.8497	0.0193986	0.0738594	0.296202	-1.75535
Analyte 212	392	10.2844,0	231	0.000313663	0.00238653	1.56313	0.00144663	0.0177737	0.131431	-2.92762
2,3-Dimethylsuccinic acid	389	11.6643,0	117	0.0010605	0.00224857	1.01218	0.0244565	0.0800988	0.471631	-1.08427
Dehydroascorbic Acid 1	389	17.5561,0	173	0.00094608	2.60753e-05	1.96704	0.00666648	0.046326	36.2826	5.1812
Octadecanol	386	20.5954,0	75	0.00414704	0.00638049	1.87161	0.00358823	0.0312131	0.649957	-0.621584
2-hydroxy-3-isopropylbutanedioic acid	382	14.5158,0	129	0.00691363	0.0278988	1.21417	0.00215439	0.0223441	0.247811	-2.01269
unknown	381	9.467,0	170	0.00496853	0.00858762	1.17242	0.0332975	0.0938717	0.578569	-0.78944
unknown	378	16.3631,0	142	0.0353546	0.0568013	1.35158	0.0217292	0.0769688	0.622426	-0.684027
unknown	376	27.3342,0	73	0.00179203	0.0111434	2.42257	0.00129523	0.016891	0.160815	-2.63653
Analyte 362	362	13.4424,0	58	0.0229957	0.0046508	1.59358	0.0155897	0.0684336	4.94445	2.30581
3-Hydroxyflavone	344	22.0806,0	163	0.000584279	0.00281191	1.1275	0.0367668	0.0992289	0.207787	-2.26682
Analyte 565	339	17.6132,0	59	0.0349355	0.0250999	1.46126	0.0253927	0.0810671	1.39186	0.477011
Analyte 619	327	18.7076,0	73	0.026205	0.0153267	1.25561	0.0485515	0.115687	1.70976	0.77379
Analyte 308	319	12.1547,0	89	0.0020968	0.000805298	1.3332	0.0200297	0.0747464	2.60376	1.3806
unknown	314	11.4467,0	166	0.0202609	0.0113295	2.02561	0.00167147	0.0189109	1.78833	0.83861
Analyte 876	314	26.8091,0	73	0.000836156	0.00344293	1.74035	0.0418796	0.10634	0.242862	-2.04179
2-Methylglutaric Acid	297	12.5532,0	172	0.0149507	0.0270059	1.46827	0.0257199	0.0813941	0.553609	-0.85306
unknown	297	20.9413,0	126	0.00010333	0.0032046	2.37969	0.00165764	0.0188462	0.0322443	-4.95481
DL-dihydrosphingosine 1	297	23.3359,0	201	0.000804371	0.00181865	1.89401	0.0467669	0.112832	0.442289	-1.17694
unknown	292	21.9174,0	55	0.0510694	0.0340991	1.80293	0.0056151	0.0418983	1.49768	0.582726
Analyte 803	290	23.3075,0	226	0.0152132	0.0347457	1.88709	0.0126292	0.0631552	0.437844	-1.19151
Analyte 697	282	20.5037,0	218	5.97712e-05	0.000507915	1.35264	0.0357212	0.0976631	0.11768	-3.08706
Methoxamedrine 1	278	16.93,0	165	0.000805021	0.00291034	1.05814	0.0157673	0.0687095	0.276607	-1.85409
3,5-Dihydroxyphenylglycine 1	274	18.7749,0	283	0.00116199	0.00280392	1.41646	0.0170446	0.0705814	0.414417	-1.27085
2-Furoic Acid	264	8.59004,0	95	0.00216767	0.00483847	1.56844	0.0408978	0.10504	0.448006	-1.15841
N-ethylmaleamic acid 3	264	13.2893,0	155	0.00989424	0.00465012	1.19131	0.00857337	0.0529763	2.12774	1.08932
epsilon-Caprolactam	261	10.7451,0	55	0.000589519	0.00182751	1.46796	0.0126418	0.0631809	0.32258	-1.63227
4-Acetamidobutyric acid 1	257	13.4633,0	128	0.00633309	0.0606344	2.22638	0.00102717	0.0150299	0.104447	-3.25916
catechol	255	11.2173,0	69	0.00130715	0.0186203	2.70178	5.98023e-09	9.49469e-07	0.0702	-3.83238
canavanine 1	254	18.9033,0	352	0.00637762	0.0114971	1.63293	0.00169701	0.0190288	0.554716	-0.850178
Analyte 65	241	7.17641,0	72	0.000640269	0.00385762	1.13792	0.0188398	0.0731063	0.165975	-2.59096
Analyte 112	239	8.35809,0	73	0.205693	0.17175	1.55259	0.0154256	0.068175	1.19763	0.260182
Analyte 572	233	17.728,0	96	0.000204151	0.00250373	2.01719	0.00132682	0.0170841	0.0815384	-3.61638
thymidine 5'-monophosphate degr prod	227	16.9418,0	243	0.000375212	0.00182032	1.68358	0.0222347	0.0775869	0.206124	-2.27841
Lumazine	220	17.7952,0	149	0.0184794	0.359706	2.84423	2.52803e-08	2.05341e-06	0.0513735	-4.28283
Analyte 162	214	9.28815,0	74	4.58208e-08	0.0108632	2.17447	0.00314617	0.0283944	4.21798e-06	-17.855
unknown	214	10.9626,0	180	0.0541231	0.0643488	1.36186	0.0457969	0.111543	0.841089	-0.24967
L-glutamic acid	202	14.0652,0	185	0.00333995	0.00633045	1.16342	0.00508767	0.0394215	0.5276	-0.922484
Analyte 305	190	12.0692,0	213	0.00181031	0.000770205	1.2702	0.0180054	0.0719264	2.35042	1.23292
Analyte 124	189	8.57729,0	141	0.0131158	0.00749282	2.025	0.00257915	0.0251392	1.75045	0.807729
Analyte 181	173	9.61782,0	58	0.039984	0.0961273	2.0227	0.00740015	0.0490719	0.415949	-1.26552
Analyte 41	0	6.68424,0	117	0.000840991	0.00265397	1.13928	0.00780798	0.0504923	0.31688	-1.65799
Analyte 626	0	18.8386,0	73	0.0855333	0.145424	1.69972	0.0281464	0.0855679	0.588167	-0.765703

## Sheet: R-M and H-M
Peak	Similarity	R.T.	Mass	MEAN R-M	MEAN H-M	VIP	P-VALUE	Q-VALUE	FOLD CHANGE	LOG_FOLDCHANGE
tyrosine 1	935	18.5126,0	218	1.10056	0.827014	1.91245	0.010767	0.134259	1.33076	0.412256
cholesterol	881	28.3754,0	57	0.0106128	0.139873	3.04098	8.55537e-07	0.000281778	0.0758749	-3.72023
fumaric acid	850	11.6725,0	245	0.0265218	0.0373742	1.7371	0.0453297	0.265044	0.709629	-0.494864
D-Talose 1	842	18.0602,0	319	0.569063	0.369184	1.55071	0.040857	0.253546	1.54141	0.624246
lysine	819	18.3514,0	174	0.733748	0.508998	2.34469	0.00176964	0.0529858	1.44155	0.527625
unknown	650	20.116,0	315	0.00212332	0.00514031	1.56661	0.00729987	0.104533	0.413072	-1.27553
unknown	571	17.4789,0	217	0.000389843	0.00284421	2.20371	0.00125728	0.0447712	0.137065	-2.86706
androsterone 1	571	24.0765,0	79	0.00398081	0.00627189	1.12157	0.0393123	0.249241	0.634707	-0.655836
1,5-Anhydroglucitol	562	17.6377,0	217	0.00197339	0.00453386	1.50722	0.0140622	0.156978	0.435255	-1.20007
thymine	499	12.263,0	73	0.019901	0.0533058	1.11942	0.0351118	0.236665	0.373337	-1.42145
Analyte 828	498	24.369,0	289	0.00297191	0.00935331	1.39451	0.00297888	0.0703592	0.317738	-1.65409
beta-Glutamic acid 1	497	14.8427,0	188	0.186025	0.124566	1.11581	0.0305604	0.225172	1.49339	0.578588
Analyte 824	497	24.1175,0	289	0.00768066	0.0227273	2.02228	0.00276095	0.0677917	0.337949	-1.56512
20alpha-Hydroxycholesterol 2	436	29.3995,0	383	0.00057942	0.00430277	1.08583	0.00347293	0.0755139	0.134662	-2.89258
unknown	414	16.5245,0	128	0.0817572	0.0406363	2.76067	0.000185641	0.0152856	2.01193	1.00858
unknown	403	9.07113,0	281	0.0169346	0.0245125	2.97838	1.14745e-05	0.00188961	0.690854	-0.533547
Analyte 859	401	25.863,0	169	2.91326e-08	0.00092683	1.78544	0.0178513	0.17806	3.14326e-05	-14.9574
Dehydroascorbic Acid 1	389	17.5561,0	173	0.00139613	0.000113385	2.19405	0.00387345	0.0791281	12.3131	3.62213
unknown	376	27.3342,0	73	0.00188242	0.00608307	2.3811	0.0172114	0.174821	0.309452	-1.69221
1-Methyladenosine 2	369	22.5477,0	226	0.000526506	9.60395e-06	2.0554	0.0318404	0.228615	54.8218	5.77668
succinate semialdehyde 2	350	9.39754,0	132	0.000365965	0.00148008	1.43783	0.000408463	0.0255651	0.247261	-2.01589
unknown	334	21.7636,0	160	0.00557712	0.00156717	1.796	0.00159814	0.0505437	3.55872	1.83136
Analyte 156	327	9.20496,0	207	0.00863048	0.0123939	1.18884	0.0345607	0.235379	0.696349	-0.522117
Analyte 744	316	21.4542,0	107	0.00194302	0.000805914	1.37215	0.0113632	0.138614	2.41096	1.2696
Analyte 876	314	26.8091,0	73	0.000187978	0.00158142	1.74674	0.0221105	0.196971	0.118866	-3.07259
unknown	313	10.4636,0	190	0.000857393	0.00145298	1.29196	0.0060679	0.0931017	0.590095	-0.760982
8-Aminocaprylic acid	310	18.4441,0	86	0.000461656	0.00295416	1.63992	0.0250259	0.207942	0.156274	-2.67785
Analyte 776	305	22.4269,0	56	0.00198933	0.000940419	1.55041	0.0449093	0.26402	2.11536	1.0809
2-deoxy-D-glucose 1	298	16.8085,0	156	0.0495567	0.021382	1.56559	0.000891744	0.0367129	2.31769	1.21269
glutathione 1	275	20.6913,0	107	0.0010751	0.000238865	1.97939	0.0189671	0.183439	4.50087	2.1702
Analyte 346	263	13.2087,0	188	0.00568035	0.0129055	1.56414	0.0178901	0.178253	0.440149	-1.18393
cis-Phytol	260	20.2969,0	86	0.00943457	0.0146256	1.04625	0.0408841	0.25362	0.645073	-0.632465
N-cyclohexylformamide 2	255	9.7602,0	170	0.00441696	0.00587031	1.26885	0.0324604	0.23022	0.752423	-0.410383
unknown	251	16.0965,0	200	0.0347256	0.0245316	1.44298	0.0266658	0.21349	1.41554	0.501356
Analyte 665	250	19.7878,0	218	0.0112795	0.00809868	1.85049	0.0126346	0.147671	1.39275	0.477938
Analyte 112	239	8.35809,0	73	0.152501	0.187686	2.25204	0.00966765	0.125701	0.812534	-0.2995
unknown	239	8.76613,0	267	0.0005464	0.00123542	1.84421	0.00563835	0.0909421	0.442279	-1.17697
Analyte 685	232	20.2214,0	106	0.00439413	0.000595759	1.90016	0.00324205	0.0732109	7.37568	2.88278
unknown	228	8.87679,0	212	0.000378093	0.00465896	2.36473	0.00517974	0.0883781	0.0811539	-3.6232
Analyte 436	225	14.7795,0	246	0.00351621	0.000947428	1.55249	0.029539	0.222292	3.71132	1.89193
Lumazine	220	17.7952,0	149	0.00889329	0.0853021	1.52249	0.00527642	0.088943	0.104256	-3.26179
Analyte 162	214	9.28815,0	74	0.00280492	0.0196208	1.79671	0.000724459	0.0338336	0.142957	-2.80635
Analyte 428	194	14.6296,0	142	0.00155872	0.00394216	1.66546	0.0428761	0.258906	0.395396	-1.33863
Analyte 181	173	9.61782,0	58	0.134017	0.207987	2.67353	0.000101365	0.0110102	0.644354	-0.634074
Analyte 11	0	6.20565,0	157	0.0094559	0.0863167	2.4496	0.000843392	0.0359532	0.109549	-3.19035
Analyte 107	0	8.25512,0	147	2.91326e-08	0.000909603	1.93994	0.0329733	0.231519	3.20279e-05	-14.9303
Analyte 902	0	32.0393,0	283	0.0115684	0.00501562	1.06925	0.0202804	0.189365	2.30648	1.20569

## Sheet: R and H
Peak	Similarity	R.T.	Mass	MEAN R-M	MEAN H-M	VIP	P-VALUE	Q-VALUE	FOLD CHANGE	LOG_FOLDCHANGE
lactic acid	916	7.52871,0	117	1.00066	1.41501	1.98732	0.0136362	0.104674	0.707175	-0.499861
phosphate	911	10.6215,0	151	0.0639413	0.0125237	1.88339	0.00050818	0.0134827	5.1056	2.35208
N-Methyl-DL-alanine	898	9.15264,0	130	0.0237923	0.0410187	1.06303	0.000896533	0.0186891	0.580035	-0.785788
oxoproline	897	13.9286,0	156	3.44763	4.08668	2.04763	0.0144553	0.108095	0.843625	-0.245326
cholesterol	881	28.3754,0	57	0.00530644	0.255754	3.61195	3.9031e-05	0.00203383	0.0207482	-5.59087
fumaric acid	850	11.6725,0	245	0.0214938	0.0295372	1.64184	0.0290989	0.165327	0.727685	-0.458615
D-(glycerol 1-phosphate)	806	16.6321,0	299	0.269359	0.221235	1.52797	0.0185713	0.122916	1.21753	0.283952
guanosine-5'-monophosphate	712	27.5138,0	169	0.0291506	0.0447371	1.66162	0.0360151	0.187933	0.651598	-0.617946
pentadecanoic acid	661	18.6165,0	117	0.00580602	0.0370445	2.34339	3.71575e-05	0.00203101	0.156731	-2.67364
unknown	650	20.116,0	315	0.00106168	0.00511767	2.48046	2.57005e-05	0.00200517	0.207454	-2.26914
Diglycerol 1	607	16.6101,0	205	0.0212767	0.0895825	1.0202	0.00500042	0.0536088	0.23751	-2.07394
unknown	591	17.4434,0	73	0.00705831	0.0220848	1.34832	0.00714125	0.0694143	0.3196	-1.64566
unknown	571	17.4789,0	217	0.000194944	0.00142213	1.54976	0.0117313	0.0959704	0.137079	-2.86692
1,5-Anhydroglucitol	562	17.6377,0	217	0.00272985	0.00564541	1.83205	0.00360868	0.0460692	0.483552	-1.04826
beta-Mannosylglycerate 1	543	21.1208,0	305	0.181507	0.524396	2.72151	4.20001e-05	0.0020378	0.346126	-1.53063
ascorbate	524	18.622,0	332	0.0102102	0.0153387	1.87221	0.0151489	0.110856	0.665652	-0.587159
Analyte 816	521	23.7972,0	73	0.0481839	0.0796478	1.39904	0.00430937	0.0501931	0.604962	-0.725083
thymine	499	12.263,0	73	0.0188503	0.0575681	1.77245	0.000975232	0.0194836	0.327445	-1.61068
unknown	477	8.15567,0	167	0.000404018	0.000876655	1.79827	0.0202682	0.129882	0.460864	-1.11759
unknown	454	9.63132,0	73	0.022493	0.0279753	1.1567	0.0176668	0.119959	0.804029	-0.314681
unknown	450	7.53594,0	234	0.0249536	0.0151649	1.85977	0.0136395	0.104688	1.64548	0.718512
unknown	414	16.5245,0	128	0.0493067	0.0262825	1.35917	0.0179513	0.120906	1.87603	0.907681
Analyte 859	401	25.863,0	169	0.000137764	0.000767017	1.88596	0.0156954	0.11295	0.17961	-2.47706
2,3-Dimethylsuccinic acid	389	11.6643,0	117	0.00173094	0.00281187	1.26362	0.0163306	0.115298	0.615583	-0.699975
Dehydroascorbic Acid 1	389	17.5561,0	173	0.0011711	6.97303e-05	2.69772	5.54875e-05	0.00235567	16.7948	4.06994
2-hydroxy-3-isopropylbutanedioic acid	382	14.5158,0	129	0.00453863	0.0182498	1.02572	0.00345505	0.0450568	0.248694	-2.00755
unknown	381	9.467,0	170	0.00800388	0.0111173	1.0511	0.0364838	0.189332	0.71995	-0.474031
unknown	376	27.3342,0	73	0.00183722	0.00861325	3.38778	8.53577e-05	0.00322114	0.213302	-2.22903
Dihydroxyacetone	366	10.18,0	73	0.00714694	0.0107872	1.48981	0.0462858	0.215434	0.66254	-0.59392
Analyte 362	362	13.4424,0	58	0.0197506	0.00728131	2.02023	0.00508535	0.0539914	2.71251	1.43963
succinate semialdehyde 2	350	9.39754,0	132	0.000681706	0.00238539	1.67211	3.05246e-05	0.00201833	0.285783	-1.80701
Analyte 876	314	26.8091,0	73	0.000512067	0.00251218	2.51711	0.00508828	0.0540045	0.203834	-2.29453
2-Methylglutaric Acid	297	12.5532,0	172	0.0116655	0.0203626	1.00572	0.016029	0.114194	0.57289	-0.803669
unknown	297	20.9413,0	126	0.0013828	0.00417664	2.07584	0.00228579	0.0356448	0.331081	-1.59475
Analyte 803	290	23.3075,0	226	0.0153385	0.0246442	1.55062	0.0298103	0.167836	0.622397	-0.684093
2-Furoic Acid	264	8.59004,0	95	0.00317119	0.00511678	1.84063	0.0173655	0.118939	0.619762	-0.690213
epsilon-Caprolactam	261	10.7451,0	55	0.000905814	0.00161967	1.16742	0.03901	0.196617	0.559256	-0.838418
N-cyclohexylformamide 2	255	9.7602,0	170	0.00433023	0.00586153	1.2481	0.00260731	0.0385815	0.738754	-0.436834
catechol	255	11.2173,0	69	0.00719063	0.0177268	1.81216	0.00142515	0.0259659	0.405636	-1.30174
canavanine 1	254	18.9033,0	352	0.0107218	0.0147243	1.45737	0.0178924	0.120711	0.728167	-0.457659
Analyte 572	233	17.728,0	96	0.00117547	0.00285276	2.22771	0.00338596	0.0445872	0.412048	-1.27912
Lumazine	220	17.7952,0	149	0.0136863	0.222504	2.50405	7.70946e-06	0.00190364	0.0615105	-4.02302
Analyte 162	214	9.28815,0	74	0.00140248	0.015242	2.47638	1.121e-05	0.00190364	0.0920144	-3.442
L-glutamic acid	202	14.0652,0	185	0.00413898	0.0065258	1.69135	0.000770268	0.0172595	0.634249	-0.656879
Analyte 181	173	9.61782,0	58	0.0870007	0.152057	1.6223	0.00249778	0.0376155	0.572158	-0.805515
Analyte 11	0	6.20565,0	157	0.00472797	0.0645846	2.22476	0.000699365	0.0163587	0.0732059	-3.7719
Analyte 43	0	6.76375,0	281	0.00659536	0.00824058	1.18959	0.0108114	0.0913443	0.800351	-0.321296
Analyte 48	0	6.83801,0	248	0.00397724	0.00506213	1.41209	0.0189552	0.124127	0.785684	-0.347978
Analyte 626	0	18.8386,0	73	0.104605	0.147313	1.52903	0.0184048	0.122383	0.710088	-0.493931
