# Supplementary material for: Untargeted metabolomic analysis of the carotenoid-based orange coloration in Haliotis gigantea using GC-TOF-MS
Source: Sci Rep. 2019 Oct 10;9:14545. doi: 10.1038/s41598-019-51117-9 (PMC6787195; doi:10.1038/s41598-019-51117-9)
Supplement: Supplementary file 4 — Table S4 [file 41598_2019_51117_MOESM4_ESM.xlsx]

## Sheet: H-F-S vs H-M
Table S4. Pathway analysis of the different groups.
Pathway	Total	Hits	Raw p	-log(p)	Holm adjust	FDR	Impact
Phenylalanine, tyrosine and tryptophan biosynthesis	4	3	0.0011165	6.7976	0.087083	0.087083	1
Aminoacyl-tRNA biosynthesis	66	10	0.0096986	4.6358	0.74679	0.33384	0.12121
Phenylalanine metabolism	8	3	0.01284	4.3552	0.97585	0.33384	1
Histidine metabolism	8	2	0.096401	2.3392	1	1	1
Sphingolipid metabolism	17	3	0.10101	2.2926	1	1	0.02381
Nitrogen metabolism	9	2	0.1187	2.1311	1	1	0
Starch and sucrose metabolism	19	3	0.13092	2.0332	1	1	0.07081
Alanine, aspartate and glutamate metabolism	20	3	0.14693	1.9178	1	1	0.35577
Galactose metabolism	13	2	0.2169	1.5283	1	1	0.03226
Valine, leucine and isoleucine biosynthesis	13	2	0.2169	1.5283	1	1	0.33333
Ubiquinone and other terpenoid-quinone biosynthesis	5	1	0.29539	1.2194	1	1	0
D-Glutamine and D-glutamate metabolism	5	1	0.29539	1.2194	1	1	0
Ascorbate and aldarate metabolism	6	1	0.3432	1.0694	1	1	0.5
Pentose and glucuronate interconversions	9	1	0.46829	0.75866	1	1	0
Methane metabolism	9	1	0.46829	0.75866	1	1	0.4
Valine, leucine and isoleucine degradation	38	3	0.48032	0.73331	1	1	0.01105
Glycerophospholipid metabolism	24	2	0.49075	0.71182	1	1	0
Purine metabolism	54	4	0.50268	0.6878	1	1	0.06457
Cyanoamino acid metabolism	10	1	0.50453	0.68412	1	1	0
Tyrosine metabolism	25	2	0.51301	0.66747	1	1	0.20732
Cysteine and methionine metabolism	26	2	0.53463	0.62618	1	1	0.16484
beta-Alanine metabolism	12	1	0.56987	0.56234	1	1	0
Arachidonic acid metabolism	12	1	0.56987	0.56234	1	1	0
Arginine and proline metabolism	28	2	0.57594	0.55176	1	1	0.10508
Pyruvate metabolism	18	1	0.71915	0.32968	1	1	0
Fatty acid biosynthesis	37	2	0.72899	0.31609	1	1	0
Fructose and mannose metabolism	20	1	0.75651	0.27904	1	1	0
Citrate cycle (TCA cycle)	20	1	0.75651	0.27904	1	1	0.02688
Pyrimidine metabolism	40	2	0.76867	0.26309	1	1	0
Inositol phosphate metabolism	22	1	0.78897	0.23702	1	1	0
Glycine, serine and threonine metabolism	22	1	0.78897	0.23702	1	1	0.26657
Glycolysis or Gluconeogenesis	25	1	0.82984	0.18652	1	1	0
Glutathione metabolism	25	1	0.82984	0.18652	1	1	0.33966
Fatty acid elongation in mitochondria	27	1	0.85265	0.1594	1	1	0
Tryptophan metabolism	29	1	0.87245	0.13645	1	1	0
Fatty acid metabolism	39	1	0.93832	0.063667	1	1	0

## Sheet: R-F-S vs R-M
Pathway	Total	Hits	Raw p	-log(p)	Holm adjust	FDR	Impact
Phenylalanine, tyrosine and tryptophan biosynthesis	4	3	0.00057753	7.4567	0.045048	0.045048	1
Aminoacyl-tRNA biosynthesis	66	9	0.0066265	5.0167	0.51024	0.17996	0.12121
Phenylalanine metabolism	8	3	0.0069214	4.9731	0.52602	0.17996	1
Galactose metabolism	13	3	0.029156	3.5351	1	0.56854	0.03226
Valine, leucine and isoleucine biosynthesis	13	2	0.15348	1.8742	1	1	0.66666
Ubiquinone and other terpenoid-quinone biosynthesis	5	1	0.24367	1.4119	1	1	0
Starch and sucrose metabolism	19	2	0.27533	1.2898	1	1	0.07081
Alanine, aspartate and glutamate metabolism	20	2	0.29603	1.2173	1	1	0.125
Sulfur metabolism	7	1	0.32391	1.1273	1	1	0
Valine, leucine and isoleucine degradation	38	3	0.33987	1.0792	1	1	0
Pantothenate and CoA biosynthesis	8	1	0.36085	1.0193	1	1	0
Methane metabolism	9	1	0.3958	0.92685	1	1	0.4
Tyrosine metabolism	25	2	0.39751	0.92253	1	1	0.20732
Cysteine and methionine metabolism	26	2	0.41712	0.87439	1	1	0.16484
Cyanoamino acid metabolism	10	1	0.42888	0.84658	1	1	0
Amino sugar and nucleotide sugar metabolism	27	2	0.43641	0.82917	1	1	0
beta-Alanine metabolism	12	1	0.4898	0.71375	1	1	0
Sphingolipid metabolism	17	1	0.61561	0.48514	1	1	0
Fructose and mannose metabolism	20	1	0.67593	0.39167	1	1	0
Citrate cycle (TCA cycle)	20	1	0.67593	0.39167	1	1	0.02688
Glycine, serine and threonine metabolism	22	1	0.71088	0.34126	1	1	0.26657
Glycerophospholipid metabolism	24	1	0.74213	0.29824	1	1	0
Glutathione metabolism	25	1	0.75649	0.27907	1	1	0.33966
Arginine and proline metabolism	28	1	0.79502	0.22938	1	1	0.10508
Tryptophan metabolism	29	1	0.80649	0.21507	1	1	0
Purine metabolism	54	2	0.80707	0.21434	1	1	0.06457
Pyrimidine metabolism	40	1	0.89773	0.10789	1	1	0.0395

## Sheet: R-F-S vs H-F-S
Pathway	Total	Hits	Raw p	-log(p)	Holm adjust	FDR	Impact
Steroid biosynthesis	4	1	0.08574	2.4564	1	1	0
Arginine and proline metabolism	28	2	0.12473	2.0816	1	1	0
Glyoxylate and dicarboxylate metabolism	10	1	0.20137	1.6026	1	1	0
Pyruvate metabolism	18	1	0.33408	1.0964	1	1	0
Pentose phosphate pathway	18	1	0.33408	1.0964	1	1	0.09888
Butanoate metabolism	19	1	0.34911	1.0524	1	1	0.11429
Citrate cycle (TCA cycle)	20	1	0.36382	1.0111	1	1	0.0452
Alanine, aspartate and glutamate metabolism	20	1	0.36382	1.0111	1	1	0.15385
Glycerophospholipid metabolism	24	1	0.41956	0.86855	1	1	0
Amino sugar and nucleotide sugar metabolism	27	1	0.45828	0.78027	1	1	0
Purine metabolism	54	1	0.71218	0.33943	1	1	0.06457

## Sheet: R-M vs H-M
Pathway	Total	Hits	Raw p	-log(p)	Holm adjust	FDR	Impact
Tyrosine metabolism	25	2	0.034675	3.3617	1	1	0.20732
Steroid biosynthesis	4	1	0.047869	3.0393	1	1	0
Phenylalanine, tyrosine and tryptophan biosynthesis	4	1	0.047869	3.0393	1	1	0.5
Ubiquinone and other terpenoid-quinone biosynthesis	5	1	0.059507	2.8217	1	1	0
Phenylalanine metabolism	8	1	0.093647	2.3682	1	1	0
Aminoacyl-tRNA biosynthesis	66	2	0.18875	1.6673	1	1	0
Alanine, aspartate and glutamate metabolism	20	1	0.21924	1.5176	1	1	0
Citrate cycle (TCA cycle)	20	1	0.21924	1.5176	1	1	0.02688
Glutathione metabolism	25	1	0.26672	1.3215	1	1	0.33966
Pyrimidine metabolism	40	1	0.39387	0.93173	1	1	0

## Sheet: R vs H
Pathway	Total	Hits	Raw p	-log(p)	Holm adjust	FDR	Impact
Alanine, aspartate and glutamate metabolism	20	2	0.046361	3.0713	1	1	0.08654
Steroid biosynthesis	4	1	0.069051	2.6729	1	1	0
Glycerolipid metabolism	9	1	0.14908	1.9033	1	1	0.2381
Butanoate metabolism	19	1	0.29018	1.2372	1	1	0.11429
Citrate cycle (TCA cycle)	20	1	0.30302	1.194	1	1	0.02688
Glycerophospholipid metabolism	24	1	0.35221	1.0435	1	1	0.17422
Tyrosine metabolism	25	1	0.36398	1.0106	1	1	0
Pyrimidine metabolism	40	1	0.51825	0.6573	1	1	0
Purine metabolism	54	1	0.62991	0.46217	1	1	0.06457
